# Supplementary material for: Analysis of Iron and Iron-Interacting Protein Dynamics During T-Cell Activation
Source: Front Immunol. 2021 Aug 12;12:714613. doi: 10.3389/fimmu.2021.714613 (PMC8647206; doi:10.3389/fimmu.2021.714613)
Supplement: Supplementary file 2 [file Table_1.xlsx]

## Sheet: Iron interacting proteins
Uniprot cofactor		Input from Andreini et al, 2018			Output from Uniprot		Output from Ensembl
Groups bound	Total iron atoms bound	iron interaction	Uniprot ID	Short Uniprot ID	Uniprot ID	Gene Name	Gene stable ID	Gene name	Mouse gene name	Mouse gene stable ID	Human Gene description
1x 2Fe2S	2	FeS	GABT_HUMAN	GABT	GABT_HUMAN	ABAT	ENSG00000183044	ABAT	Abat	ENSMUSG00000057880	4-aminobutyrate aminotransferase [Source:HGNC Symbol;Acc:HGNC:23]
		heme	ABCB6_HUMAN	ABCB6	ABCB6_HUMAN	ABCB6	ENSG00000115657	ABCB6	Abcb6	ENSMUSG00000026198	ATP binding cassette subfamily B member 6 (Langereis blood group) [Source:HGNC Symbol;Acc:HGNC:47]
		FeS/heme	ABCB7_HUMAN	ABCB7	ABCB7_HUMAN	ABCB7	ENSG00000131269	ABCB7	Abcb7	ENSMUSG00000031333	ATP binding cassette subfamily B member 7 [Source:HGNC Symbol;Acc:HGNC:48]
		FeS	ABCE1_HUMAN	ABCE1	ABCE1_HUMAN	ABCE1	ENSG00000164163	ABCE1	Abce1	ENSMUSG00000058355	ATP binding cassette subfamily E member 1 [Source:HGNC Symbol;Acc:HGNC:69]
		heme	ABCG2_HUMAN	ABCG2	ABCG2_HUMAN	ABCG2	ENSG00000118777	ABCG2	Abcg3	ENSMUSG00000029299	ATP binding cassette subfamily G member 2 (Junior blood group) [Source:HGNC Symbol;Acc:HGNC:74]
1x 4Fe4S	4	FeS	ACOC_HUMAN	ACOC	ACOC_HUMAN	ACO1	ENSG00000122729	ACO1	Aco1	ENSMUSG00000028405	aconitase 1 [Source:HGNC Symbol;Acc:HGNC:117]
1x 4Fe4S	4	FeS	ACON_HUMAN	ACON	ACON_HUMAN	ACO2	ENSG00000100412	ACO2	Aco2	ENSMUSG00000022477	aconitase 2 [Source:HGNC Symbol;Acc:HGNC:118]
		ion	PPA5_HUMAN	PPA5	PPA5_HUMAN	ACP5	ENSG00000102575	ACP5	Acp5	ENSMUSG00000001348	acid phosphatase 5, tartrate resistant [Source:HGNC Symbol;Acc:HGNC:124]
		ion	ACP7_HUMAN	ACP7	ACP7_HUMAN	ACP7	ENSG00000183760	ACP7	Acp7	ENSMUSG00000037469	acid phosphatase 7, tartrate resistant (putative) [Source:HGNC Symbol;Acc:HGNC:33781]
		heme	ADGB_HUMAN	ADGB	ADGB_HUMAN	ADGB	ENSG00000118492	ADGB	Adgb	ENSMUSG00000050994	androglobin [Source:HGNC Symbol;Acc:HGNC:21212]
		ion	HOT_HUMAN	HOT	HOT_HUMAN	ADHFE1	ENSG00000147576	ADHFE1	Adhfe1	ENSMUSG00000025911	alcohol dehydrogenase iron containing 1 [Source:HGNC Symbol;Acc:HGNC:16354]
		ion	MTND_HUMAN	MTND	MTND_HUMAN	ADI1	ENSG00000182551	ADI1	Adi1	ENSMUSG00000020629	acireductone dioxygenase 1 [Source:HGNC Symbol;Acc:HGNC:30576]
		ion	MTND_HUMAN	MTND	MTND_HUMAN	ADI1	ENSG00000280830	ADI1			acireductone dioxygenase 1 [Source:HGNC Symbol;Acc:HGNC:30576]
		ion	AEDO_HUMAN	AEDO	AEDO_HUMAN	ADO	ENSG00000181915	ADO	Ado	ENSMUSG00000057134	2-aminoethanethiol dioxygenase [Source:HGNC Symbol;Acc:HGNC:23506]
		heme	AFAM_HUMAN	AFAM	AFAM_HUMAN	AFM	ENSG00000079557	AFM	Afm	ENSMUSG00000029369	afamin [Source:HGNC Symbol;Acc:HGNC:316]
		heme	FETA_HUMAN	FETA	FETA_HUMAN	AFP	ENSG00000081051	AFP	Afp	ENSMUSG00000054932	alpha fetoprotein [Source:HGNC Symbol;Acc:HGNC:317]
		ion	ALKMO_HUMAN	ALKMO	ALKMO_HUMAN	AGMO	ENSG00000187546	AGMO	Agmo	ENSMUSG00000050103	alkylglycerol monooxygenase [Source:HGNC Symbol;Acc:HGNC:33784]
		FeS	AIFM3_HUMAN	AIFM3	AIFM3_HUMAN	AIFM3	ENSG00000183773	AIFM3	Aifm3	ENSMUSG00000022763	apoptosis inducing factor mitochondria associated 3 [Source:HGNC Symbol;Acc:HGNC:26398]
		heme	ALBU_HUMAN	ALBU	ALBU_HUMAN	ALB	ENSG00000163631	ALB	Alb	ENSMUSG00000029368	albumin [Source:HGNC Symbol;Acc:HGNC:399]
Fe2+ ion	1	ion	ALKB1_HUMAN	ALKB1	ALKB1_HUMAN	ALKBH1	ENSG00000100601	ALKBH1	Alkbh1	ENSMUSG00000079036	alkB homolog 1, histone H2A dioxygenase [Source:HGNC Symbol;Acc:HGNC:17911]
Fe2+ ion	1	ion	ALKB2_HUMAN	ALKB2	ALKB2_HUMAN	ALKBH2	ENSG00000189046	ALKBH2	Alkbh2	ENSMUSG00000044339	alkB homolog 2, alpha-ketoglutarate dependent dioxygenase [Source:HGNC Symbol;Acc:HGNC:32487]
Fe2+ ion	1	ion	ALKB3_HUMAN	ALKB3	ALKB3_HUMAN	ALKBH3	ENSG00000166199	ALKBH3	Alkbh3	ENSMUSG00000040174	alkB homolog 3, alpha-ketoglutaratedependent dioxygenase [Source:HGNC Symbol;Acc:HGNC:30141]
Fe2+ ion	1	ion	ALKB4_HUMAN	ALKB4	ALKB4_HUMAN	ALKBH4	ENSG00000160993	ALKBH4	Alkbh4	ENSMUSG00000039754	alkB homolog 4, lysine demethylase [Source:HGNC Symbol;Acc:HGNC:21900]
Fe2+ ion	1	ion	ALKB5_HUMAN	ALKB5	ALKB5_HUMAN	ALKBH5	ENSG00000091542	ALKBH5	Alkbh5	ENSMUSG00000042650	alkB homolog 5, RNA demethylase [Source:HGNC Symbol;Acc:HGNC:25996]
Fe2+ ion	1	ion	ALKB6_HUMAN	ALKB6	ALKB6_HUMAN	ALKBH6	ENSG00000239382	ALKBH6	Alkbh6	ENSMUSG00000042831	alkB homolog 6 [Source:HGNC Symbol;Acc:HGNC:28243]
Fe2+ ion	1	ion	ALKB7_HUMAN	ALKB7	ALKB7_HUMAN	ALKBH7	ENSG00000125652	ALKBH7	Alkbh7	ENSMUSG00000002661	alkB homolog 7 [Source:HGNC Symbol;Acc:HGNC:21306]
Fe2+ ion	1	ion	ALKB8_HUMAN	ALKB8	ALKB8_HUMAN	ALKBH8	ENSG00000137760	ALKBH8	Alkbh8	ENSMUSG00000025899	alkB homolog 8, tRNA methyltransferase [Source:HGNC Symbol;Acc:HGNC:25189]
		ion	LOX12_HUMAN	LOX12	LOX12_HUMAN	ALOX12	ENSG00000108839	ALOX12	Alox12	ENSMUSG00000000320	arachidonate 12-lipoxygenase, 12S type [Source:HGNC Symbol;Acc:HGNC:429]
		ion	LX12B_HUMAN	LX12B	LX12B_HUMAN	ALOX12B	ENSG00000179477	ALOX12B	Alox12b	ENSMUSG00000032807	arachidonate 12-lipoxygenase, 12R type [Source:HGNC Symbol;Acc:HGNC:430]
		ion	LOX15_HUMAN	LOX15	LOX15_HUMAN	ALOX15	ENSG00000161905	ALOX15	Alox15	ENSMUSG00000018924	arachidonate 15-lipoxygenase [Source:HGNC Symbol;Acc:HGNC:433]
		ion	LX15B_HUMAN	LX15B	LX15B_HUMAN	ALOX15B	ENSG00000179593	ALOX15B	Alox8	ENSMUSG00000020891	arachidonate 15-lipoxygenase type B [Source:HGNC Symbol;Acc:HGNC:434]
		ion	LOX5_HUMAN	LOX5	LOX5_HUMAN	ALOX5	ENSG00000012779	ALOX5	Alox5	ENSMUSG00000025701	arachidonate 5-lipoxygenase [Source:HGNC Symbol;Acc:HGNC:435]
		ion	LOX5_HUMAN	LOX5	LOX5_HUMAN	ALOX5	ENSG00000275565	ALOX5			arachidonate 5-lipoxygenase [Source:HGNC Symbol;Acc:HGNC:435]
		ion	LOXE3_HUMAN	LOXE3	LOXE3_HUMAN	ALOXE3	ENSG00000179148	ALOXE3	Aloxe3	ENSMUSG00000020892	arachidonate lipoxygenase 3 [Source:HGNC Symbol;Acc:HGNC:13743]
		heme	AMBP_HUMAN	AMBP	AMBP_HUMAN	AMBP	ENSG00000106927	AMBP	Ambp	ENSMUSG00000028356	alpha-1-microglobulin/bikunin precursor [Source:HGNC Symbol;Acc:HGNC:453]
Fe2+ ion	1	ion	HUTI_HUMAN	HUTI	HUTI_HUMAN	AMDHD1	ENSG00000139344	AMDHD1	Amdhd1	ENSMUSG00000015890	amidohydrolase domain containing 1 [Source:HGNC Symbol;Acc:HGNC:28577]
2x 2Fe2S	4	FeS	AOXA_HUMAN	AOXA	AOXA_HUMAN	AOX1	ENSG00000138356	AOX1	Aox1	ENSMUSG00000063558	aldehyde oxidase 1 [Source:HGNC Symbol;Acc:HGNC:553]
		ion	ASPH_HUMAN	ASPH	ASPH_HUMAN	ASPH	ENSG00000198363	ASPH	Asph	ENSMUSG00000028207	aspartate beta-hydroxylase [Source:HGNC Symbol;Acc:HGNC:757]
		ion	ASPH2_HUMAN	ASPH2	ASPH2_HUMAN	ASPHD2	ENSG00000128203	ASPHD2	Asphd2	ENSMUSG00000029348	aspartate beta-hydroxylase domain containing 2 [Source:HGNC Symbol;Acc:HGNC:30437]
		heme	BACH1_HUMAN	BACH1	BACH1_HUMAN	BACH1	ENSG00000156273	BACH1	Bach1	ENSMUSG00000025612	BTB domain and CNC homolog 1 [Source:HGNC Symbol;Acc:HGNC:935]
Fe2+ ion	1	ion	BODG_HUMAN	BODG	BODG_HUMAN	BBOX1	ENSG00000129151	BBOX1	Bbox1	ENSMUSG00000041660	gamma-butyrobetaine hydroxylase 1 [Source:HGNC Symbol;Acc:HGNC:964]
Fe2+ ion	1	ion	BCDO1_HUMAN	BCDO1	BCDO1_HUMAN	BCO1	ENSG00000135697	BCO1	Bco1	ENSMUSG00000031845	beta-carotene oxygenase 1 [Source:HGNC Symbol;Acc:HGNC:13815]
Fe2+ ion	1	ion	BCDO2_HUMAN	BCDO2	BCDO2_HUMAN	BCO2	ENSG00000197580	BCO2	Bco2	ENSMUSG00000032066	beta-carotene oxygenase 2 [Source:HGNC Symbol;Acc:HGNC:18503]
		FeS	BOLA1_HUMAN	BOLA1	BOLA1_HUMAN	BOLA1	ENSG00000178096	BOLA1	Bola1	ENSMUSG00000015943	bolA family member 1 [Source:HGNC Symbol;Acc:HGNC:24263]
		FeS	BOLA2_HUMAN	BOLA2	BOLA2_HUMAN	BOLA2	ENSG00000183336	BOLA2	Bola2	ENSMUSG00000047721	bolA family member 2 [Source:HGNC Symbol;Acc:HGNC:29488]
		FeS	BOLA2_HUMAN	BOLA2	BOLA2_HUMAN	BOLA2B	ENSG00000169627	BOLA2B	Bola2	ENSMUSG00000047721	bolA family member 2B [Source:HGNC Symbol;Acc:HGNC:32479]
		FeS	BOLA3_HUMAN	BOLA3	BOLA3_HUMAN	BOLA3	ENSG00000163170	BOLA3	Bola3	ENSMUSG00000045160	bolA family member 3 [Source:HGNC Symbol;Acc:HGNC:24415]
1x 4Fe4S	4	FeS	FANCJ_HUMAN	FANCJ	FANCJ_HUMAN	BRIP1	ENSG00000136492	BRIP1	Brip1	ENSMUSG00000034329	BRCA1 interacting protein C-terminal helicase 1 [Source:HGNC Symbol;Acc:HGNC:20473]
		heme	CATA_HUMAN	CATA	CATA_HUMAN	CAT	ENSG00000121691	CAT	Cat	ENSMUSG00000027187	catalase [Source:HGNC Symbol;Acc:HGNC:1516]
		heme	CBS_HUMAN	CBS	CBS_HUMAN	CBS	ENSG00000160200	CBS	Cbs	ENSMUSG00000024039	cystathionine beta-synthase [Source:HGNC Symbol;Acc:HGNC:1550]
		heme	CBSL_HUMAN	CBSL	CBSL_HUMAN	CBSL	ENSG00000274276	CBSL	Cbs	ENSMUSG00000024039	cystathionine beta-synthase like [Source:HGNC Symbol;Acc:HGNC:51829]
		heme	C163A_HUMAN	C163A	C163A_HUMAN	CD163	ENSG00000177575	CD163	Cd163	ENSMUSG00000008845	CD163 molecule [Source:HGNC Symbol;Acc:HGNC:1631]
2x 4Fe4S	8	FeS	CK5P1_HUMAN	CK5P1	CK5P1_HUMAN	CDK5RAP1	ENSG00000101391	CDK5RAP1	Cdk5rap1	ENSMUSG00000027487	CDK5 regulatory subunit associated protein 1 [Source:HGNC Symbol;Acc:HGNC:15880]
2x 4Fe4S	8	FeS	CDKAL_HUMAN	CDKAL	CDKAL_HUMAN	CDKAL1	ENSG00000145996	CDKAL1	Cdkal1	ENSMUSG00000006191	CDK5 regulatory subunit associated protein 1 like 1 [Source:HGNC Symbol;Acc:HGNC:21050]
		ion	CH25H_HUMAN	CH25H	CH25H_HUMAN	CH25H	ENSG00000138135	CH25H	Ch25h	ENSMUSG00000050370	cholesterol 25-hydroxylase [Source:HGNC Symbol;Acc:HGNC:1907]
		FeS	NARFL_HUMAN	NARFL	CIAO3_HUMAN	CIAO3	ENSG00000103245	CIAO3	Ciao3	ENSMUSG00000002280	cytosolic iron-sulfur assembly component 3 [Source:HGNC Symbol;Acc:HGNC:14179]
		FeS	NARFL_HUMAN	NARFL	CIAO3_HUMAN	CIAO3	ENSG00000103246	CIAO3	Narfl	ENSMUSG00000002281	cytosolic iron-sulfur assembly component 3 [Source:HGNC Symbol;Acc:HGNC:14179]
1x 2Fe2S, 1x 4Fe4S	6	FeS	CPIN1_HUMAN	CPIN1	CPIN1_HUMAN	CIAPIN1	ENSG00000005194	CIAPIN1	Ciapin1	ENSMUSG00000031781	cytokine induced apoptosis inhibitor 1 [Source:HGNC Symbol;Acc:HGNC:28050]
1x 2Fe2S	2	FeS	CISD1_HUMAN	CISD1	CISD1_HUMAN	CISD1	ENSG00000122873	CISD1	Cisd1	ENSMUSG00000037710	CDGSH iron sulfur domain 1 [Source:HGNC Symbol;Acc:HGNC:30880]
1x 2Fe2S	2	FeS	CISD2_HUMAN	CISD2	CISD2_HUMAN	CISD2	ENSG00000145354	CISD2	Cisd2	ENSMUSG00000028165	CDGSH iron sulfur domain 2 [Source:HGNC Symbol;Acc:HGNC:24212]
2x 2Fe2S	4	FeS	CISD3_HUMAN	CISD3	CISD3_HUMAN	CISD3	ENSG00000277972	CISD3	Cisd3	ENSMUSG00000078695	CDGSH iron sulfur domain 3 [Source:HGNC Symbol;Acc:HGNC:27578]
2x 2Fe2S	4	FeS	CISD3_HUMAN	CISD3	CISD3_HUMAN	CISD3	ENSG00000274768	CISD3			CDGSH iron sulfur domain 3 [Source:HGNC Symbol;Acc:HGNC:27578]
		FeS	CMAH_HUMAN	CMAH	CMAH_HUMAN	CMAHP	ENSG00000168405	CMAHP			cytidine monophospho-N-acetylneuraminic acid hydroxylase, pseudogene [Source:HGNC Symbol;Acc:HGNC:2098]
		heme	COPA_HUMAN	COPA	COPA_HUMAN	COPA	ENSG00000122218	COPA	Copa	ENSMUSG00000026553	coatomer protein complex subunit alpha [Source:HGNC Symbol;Acc:HGNC:2230]
		ion	COQ7_HUMAN	COQ7	COQ7_HUMAN	COQ7	ENSG00000167186	COQ7	Coq7	ENSMUSG00000030652	coenzyme Q7, hydroxylase [Source:HGNC Symbol;Acc:HGNC:2244]
		heme	COX15_HUMAN	COX15	COX15_HUMAN	COX15	ENSG00000014919	COX15	Cox15	ENSMUSG00000040018	cytochrome c oxidase assembly homolog COX15 [Source:HGNC Symbol;Acc:HGNC:2263]
		heme	COX5A_HUMAN	COX5A	COX5A_HUMAN	COX5A	ENSG00000178741	COX5A	Cox5a	ENSMUSG00000000088	cytochrome c oxidase subunit 5A [Source:HGNC Symbol;Acc:HGNC:2267]
2x heme	2	heme	CY561_HUMAN	CY561	CY561_HUMAN	CYB561	ENSG00000008283	CYB561	Cyb561	ENSMUSG00000019590	cytochrome b561 [Source:HGNC Symbol;Acc:HGNC:2571]
2x heme	2	heme	CYAC3_HUMAN	CYAC3	CYAC3_HUMAN	CYB561A3	ENSG00000162144	CYB561A3	Cyb561a3	ENSMUSG00000034445	cytochrome b561 family member A3 [Source:HGNC Symbol;Acc:HGNC:23014]
2x heme	2	heme	C56D1_HUMAN	C56D1	C56D1_HUMAN	CYB561D1	ENSG00000174151	CYB561D1	Cyb561d1	ENSMUSG00000048796	cytochrome b561 family member D1 [Source:HGNC Symbol;Acc:HGNC:26804]
2x heme	2	heme	C56D2_HUMAN	C56D2	C56D2_HUMAN	CYB561D2	ENSG00000114395	CYB561D2	Cyb561d2	ENSMUSG00000037190	cytochrome b561 family member D2 [Source:HGNC Symbol;Acc:HGNC:30253]
		heme	CYB5_HUMAN	CYB5	CYB5_HUMAN	CYB5A	ENSG00000166347	CYB5A	Cyb5a	ENSMUSG00000024646	cytochrome b5 type A [Source:HGNC Symbol;Acc:HGNC:2570]
		heme	CYB5B_HUMAN	CYB5B	CYB5B_HUMAN	CYB5B	ENSG00000103018	CYB5B	Cyb5b	ENSMUSG00000031924	cytochrome b5 type B [Source:HGNC Symbol;Acc:HGNC:24374]
		heme	CB5D1_HUMAN	CB5D1	CB5D1_HUMAN	CYB5D1	ENSG00000182224	CYB5D1	Cyb5d1	ENSMUSG00000044795	cytochrome b5 domain containing 1 [Source:HGNC Symbol;Acc:HGNC:26516]
		heme	NEUFC_HUMAN	NEUFC	NEUFC_HUMAN	CYB5D2	ENSG00000167740	CYB5D2	Cyb5d2	ENSMUSG00000057778	cytochrome b5 domain containing 2 [Source:HGNC Symbol;Acc:HGNC:28471]
		heme	NB5R4_HUMAN	NB5R4	NB5R4_HUMAN	CYB5R4	ENSG00000065615	CYB5R4	Cyb5r4	ENSMUSG00000032872	cytochrome b5 reductase 4 [Source:HGNC Symbol;Acc:HGNC:20147]
		heme	CY24A_HUMAN	CY24A	CY24A_HUMAN	CYBA	ENSG00000051523	CYBA	Cyba	ENSMUSG00000006519	cytochrome b-245 alpha chain [Source:HGNC Symbol;Acc:HGNC:2577]
		heme	CY24B_HUMAN	CY24B	CY24B_HUMAN	CYBB	ENSG00000165168	CYBB	Cybb	ENSMUSG00000015340	cytochrome b-245 beta chain [Source:HGNC Symbol;Acc:HGNC:2578]
2x heme	2	heme	CYBR1_HUMAN	CYBR1	CYBR1_HUMAN	CYBRD1	ENSG00000071967	CYBRD1	Cybrd1	ENSMUSG00000027015	cytochrome b reductase 1 [Source:HGNC Symbol;Acc:HGNC:20797]
heme	1	heme	CY1_HUMAN	CY1	CY1_HUMAN	CYC1	ENSG00000179091	CYC1	Cyc1	ENSMUSG00000022551	cytochrome c1 [Source:HGNC Symbol;Acc:HGNC:2579]
		heme	CYC_HUMAN	CYC	CYC_HUMAN	CYCS	ENSG00000172115	CYCS	Cycs	ENSMUSG00000063694	cytochrome c, somatic [Source:HGNC Symbol;Acc:HGNC:19986]
		heme	CYC_HUMAN	CYC	CYC_HUMAN	CYCS	ENSG00000172115	CYCS	Gm10053	ENSMUSG00000058927	cytochrome c, somatic [Source:HGNC Symbol;Acc:HGNC:19986]
		heme	CYGB_HUMAN	CYGB	CYGB_HUMAN	CYGB	ENSG00000161544	CYGB	Cygb	ENSMUSG00000020810	cytoglobin [Source:HGNC Symbol;Acc:HGNC:16505]
heme		heme	CP11A_HUMAN	CP11A	CP11A_HUMAN	CYP11A1	ENSG00000140459	CYP11A1	Cyp11a1	ENSMUSG00000032323	cytochrome P450 family 11 subfamily A member 1 [Source:HGNC Symbol;Acc:HGNC:2590]
heme		heme	CP11A_HUMAN	CP11A	CP11A_HUMAN	CYP11A1	ENSG00000288362	CYP11A1			cytochrome P450 family 11 subfamily A member 1 [Source:HGNC Symbol;Acc:HGNC:2590]
heme		heme	C11B1_HUMAN	C11B1	C11B1_HUMAN	CYP11B1	ENSG00000160882	CYP11B1	Cyp11b1	ENSMUSG00000075604	cytochrome P450 family 11 subfamily B member 1 [Source:HGNC Symbol;Acc:HGNC:2591]
heme		heme	C11B2_HUMAN	C11B2	C11B2_HUMAN	CYP11B2	ENSG00000179142	CYP11B2	Cyp11b2	ENSMUSG00000022589	cytochrome P450 family 11 subfamily B member 2 [Source:HGNC Symbol;Acc:HGNC:2592]
heme		heme	CP17A_HUMAN	CP17A	CP17A_HUMAN	CYP17A1	ENSG00000148795	CYP17A1	Cyp17a1	ENSMUSG00000003555	cytochrome P450 family 17 subfamily A member 1 [Source:HGNC Symbol;Acc:HGNC:2593]
heme		heme	CP19A_HUMAN	CP19A	CP19A_HUMAN	CYP19A1	ENSG00000137869	CYP19A1	Cyp19a1	ENSMUSG00000032274	cytochrome P450 family 19 subfamily A member 1 [Source:HGNC Symbol;Acc:HGNC:2594]
heme		heme	CP1A1_HUMAN	CP1A1	CP1A1_HUMAN	CYP1A1	ENSG00000140465	CYP1A1	Cyp1a1	ENSMUSG00000032315	cytochrome P450 family 1 subfamily A member 1 [Source:HGNC Symbol;Acc:HGNC:2595]
heme		heme	CP1A2_HUMAN	CP1A2	CP1A2_HUMAN	CYP1A2	ENSG00000140505	CYP1A2	Cyp1a2	ENSMUSG00000032310	cytochrome P450 family 1 subfamily A member 2 [Source:HGNC Symbol;Acc:HGNC:2596]
heme		heme	CP1B1_HUMAN	CP1B1	CP1B1_HUMAN	CYP1B1	ENSG00000138061	CYP1B1	Cyp1b1	ENSMUSG00000024087	cytochrome P450 family 1 subfamily B member 1 [Source:HGNC Symbol;Acc:HGNC:2597]
heme		heme	CP20A_HUMAN	CP20A	CP20A_HUMAN	CYP20A1	ENSG00000119004	CYP20A1	Cyp20a1	ENSMUSG00000049439	cytochrome P450 family 20 subfamily A member 1 [Source:HGNC Symbol;Acc:HGNC:20576]
heme		heme	CP21A_HUMAN	CP21A	CP21A_HUMAN	CYP21A2	ENSG00000231852	CYP21A2	Cyp21a1	ENSMUSG00000024365	cytochrome P450 family 21 subfamily A member 2 [Source:HGNC Symbol;Acc:HGNC:2600]
heme		heme	CP21A_HUMAN	CP21A	CP21A_HUMAN	CYP21A2	ENSG00000235134	CYP21A2			cytochrome P450 family 21 subfamily A member 2 [Source:HGNC Symbol;Acc:HGNC:2600]
heme		heme	CP21A_HUMAN	CP21A	CP21A_HUMAN	CYP21A2	ENSG00000206338	CYP21A2			cytochrome P450 family 21 subfamily A member 2 [Source:HGNC Symbol;Acc:HGNC:2600]
heme		heme	CP21A_HUMAN	CP21A	CP21A_HUMAN	CYP21A2	ENSG00000198457	CYP21A2			cytochrome P450 family 21 subfamily A member 2 [Source:HGNC Symbol;Acc:HGNC:2600]
heme		heme	CP21A_HUMAN	CP21A	CP21A_HUMAN	CYP21A2	ENSG00000232414	CYP21A2			cytochrome P450 family 21 subfamily A member 2 [Source:HGNC Symbol;Acc:HGNC:2600]
heme		heme	CP21A_HUMAN	CP21A	CP21A_HUMAN	CYP21A2	ENSG00000233151	CYP21A2			cytochrome P450 family 21 subfamily A member 2 [Source:HGNC Symbol;Acc:HGNC:2600]
heme		heme	CP24A_HUMAN	CP24A	CP24A_HUMAN	CYP24A1	ENSG00000019186	CYP24A1	Cyp24a1	ENSMUSG00000038567	cytochrome P450 family 24 subfamily A member 1 [Source:HGNC Symbol;Acc:HGNC:2602]
heme		heme	CP26A_HUMAN	CP26A	CP26A_HUMAN	CYP26A1	ENSG00000095596	CYP26A1	Cyp26a1	ENSMUSG00000024987	cytochrome P450 family 26 subfamily A member 1 [Source:HGNC Symbol;Acc:HGNC:2603]
heme		heme	CP26B_HUMAN	CP26B	CP26B_HUMAN	CYP26B1	ENSG00000003137	CYP26B1	Cyp26b1	ENSMUSG00000063415	cytochrome P450 family 26 subfamily B member 1 [Source:HGNC Symbol;Acc:HGNC:20581]
heme		heme	CP26C_HUMAN	CP26C	CP26C_HUMAN	CYP26C1	ENSG00000187553	CYP26C1	Cyp26c1	ENSMUSG00000062432	cytochrome P450 family 26 subfamily C member 1 [Source:HGNC Symbol;Acc:HGNC:20577]
heme		heme	CP27A_HUMAN	CP27A	CP27A_HUMAN	CYP27A1	ENSG00000135929	CYP27A1	Cyp27a1	ENSMUSG00000026170	cytochrome P450 family 27 subfamily A member 1 [Source:HGNC Symbol;Acc:HGNC:2605]
heme		heme	CP27B_HUMAN	CP27B	CP27B_HUMAN	CYP27B1	ENSG00000111012	CYP27B1	Cyp27b1	ENSMUSG00000006724	cytochrome P450 family 27 subfamily B member 1 [Source:HGNC Symbol;Acc:HGNC:2606]
heme		heme	C27C1_HUMAN	C27C1	C27C1_HUMAN	CYP27C1	ENSG00000186684	CYP27C1			cytochrome P450 family 27 subfamily C member 1 [Source:HGNC Symbol;Acc:HGNC:33480]
heme		heme	CP2AD_HUMAN	CP2AD	CP2AD_HUMAN	CYP2A13	ENSG00000197838	CYP2A13	Cyp2a12	ENSMUSG00000060407	cytochrome P450 family 2 subfamily A member 13 [Source:HGNC Symbol;Acc:HGNC:2608]
heme		heme	CP2AD_HUMAN	CP2AD	CP2AD_HUMAN	CYP2A13	ENSG00000197838	CYP2A13	Cyp2a22	ENSMUSG00000091867	cytochrome P450 family 2 subfamily A member 13 [Source:HGNC Symbol;Acc:HGNC:2608]
heme		heme	CP2AD_HUMAN	CP2AD	CP2AD_HUMAN	CYP2A13	ENSG00000197838	CYP2A13	Cyp2a4	ENSMUSG00000074254	cytochrome P450 family 2 subfamily A member 13 [Source:HGNC Symbol;Acc:HGNC:2608]
heme		heme	CP2AD_HUMAN	CP2AD	CP2AD_HUMAN	CYP2A13	ENSG00000197838	CYP2A13	Cyp2a5	ENSMUSG00000005547	cytochrome P450 family 2 subfamily A member 13 [Source:HGNC Symbol;Acc:HGNC:2608]
heme		heme	CP2A6_HUMAN	CP2A6	CP2A6_HUMAN	CYP2A6	ENSG00000255974	CYP2A6	Cyp2a12	ENSMUSG00000060407	cytochrome P450 family 2 subfamily A member 6 [Source:HGNC Symbol;Acc:HGNC:2610]
heme		heme	CP2A6_HUMAN	CP2A6	CP2A6_HUMAN	CYP2A6	ENSG00000255974	CYP2A6	Cyp2a22	ENSMUSG00000091867	cytochrome P450 family 2 subfamily A member 6 [Source:HGNC Symbol;Acc:HGNC:2610]
heme		heme	CP2A6_HUMAN	CP2A6	CP2A6_HUMAN	CYP2A6	ENSG00000255974	CYP2A6	Cyp2a4	ENSMUSG00000074254	cytochrome P450 family 2 subfamily A member 6 [Source:HGNC Symbol;Acc:HGNC:2610]
heme		heme	CP2A6_HUMAN	CP2A6	CP2A6_HUMAN	CYP2A6	ENSG00000255974	CYP2A6	Cyp2a5	ENSMUSG00000005547	cytochrome P450 family 2 subfamily A member 6 [Source:HGNC Symbol;Acc:HGNC:2610]
		heme	Q13120_HUMAN	Q13120	Q13120_HUMAN	CYP2A6V2
heme		heme	CP2A7_HUMAN	CP2A7	CP2A7_HUMAN	CYP2A7	ENSG00000198077	CYP2A7	Cyp2a12	ENSMUSG00000060407	cytochrome P450 family 2 subfamily A member 7 [Source:HGNC Symbol;Acc:HGNC:2611]
heme		heme	CP2A7_HUMAN	CP2A7	CP2A7_HUMAN	CYP2A7	ENSG00000198077	CYP2A7	Cyp2a22	ENSMUSG00000091867	cytochrome P450 family 2 subfamily A member 7 [Source:HGNC Symbol;Acc:HGNC:2611]
heme		heme	CP2A7_HUMAN	CP2A7	CP2A7_HUMAN	CYP2A7	ENSG00000198077	CYP2A7	Cyp2a4	ENSMUSG00000074254	cytochrome P450 family 2 subfamily A member 7 [Source:HGNC Symbol;Acc:HGNC:2611]
heme		heme	CP2A7_HUMAN	CP2A7	CP2A7_HUMAN	CYP2A7	ENSG00000198077	CYP2A7	Cyp2a5	ENSMUSG00000005547	cytochrome P450 family 2 subfamily A member 7 [Source:HGNC Symbol;Acc:HGNC:2611]
		heme	Q14097_HUMAN	Q14097	Q14097_HUMAN	CYP2B
heme		heme	CP2B6_HUMAN	CP2B6	CP2B6_HUMAN	CYP2B6	ENSG00000197408	CYP2B6			cytochrome P450 family 2 subfamily B member 6 [Source:HGNC Symbol;Acc:HGNC:2615]
		heme	Q16750_HUMAN	Q16750	Q16750_HUMAN	CYP2C
heme		heme	CP2CI_HUMAN	CP2CI	CP2CI_HUMAN	CYP2C18	ENSG00000108242	CYP2C18			cytochrome P450 family 2 subfamily C member 18 [Source:HGNC Symbol;Acc:HGNC:2620]
heme		heme	CP2CJ_HUMAN	CP2CJ	CP2CJ_HUMAN	CYP2C19	ENSG00000165841	CYP2C19			cytochrome P450 family 2 subfamily C member 19 [Source:HGNC Symbol;Acc:HGNC:2621]
heme		heme	CP2C8_HUMAN	CP2C8	CP2C8_HUMAN	CYP2C8	ENSG00000138115	CYP2C8			cytochrome P450 family 2 subfamily C member 8 [Source:HGNC Symbol;Acc:HGNC:2622]
heme		heme	CP2C9_HUMAN	CP2C9	CP2C9_HUMAN	CYP2C9	ENSG00000138109	CYP2C9			cytochrome P450 family 2 subfamily C member 9 [Source:HGNC Symbol;Acc:HGNC:2623]
heme		heme	CP2D6_HUMAN	CP2D6	CP2D6_HUMAN	CYP2D6	ENSG00000100197	CYP2D6	AC118710.1	ENSMUSG00000118516	cytochrome P450 family 2 subfamily D member 6 [Source:HGNC Symbol;Acc:HGNC:2625]
heme		heme	CP2D6_HUMAN	CP2D6	CP2D6_HUMAN	CYP2D6	ENSG00000100197	CYP2D6	Cyp2d10	ENSMUSG00000094806	cytochrome P450 family 2 subfamily D member 6 [Source:HGNC Symbol;Acc:HGNC:2625]
heme		heme	CP2D6_HUMAN	CP2D6	CP2D6_HUMAN	CYP2D6	ENSG00000100197	CYP2D6	Cyp2d11	ENSMUSG00000068085	cytochrome P450 family 2 subfamily D member 6 [Source:HGNC Symbol;Acc:HGNC:2625]
heme		heme	CP2D6_HUMAN	CP2D6	CP2D6_HUMAN	CYP2D6	ENSG00000100197	CYP2D6	Cyp2d12	ENSMUSG00000096852	cytochrome P450 family 2 subfamily D member 6 [Source:HGNC Symbol;Acc:HGNC:2625]
heme		heme	CP2D6_HUMAN	CP2D6	CP2D6_HUMAN	CYP2D6	ENSG00000100197	CYP2D6	Cyp2d22	ENSMUSG00000061740	cytochrome P450 family 2 subfamily D member 6 [Source:HGNC Symbol;Acc:HGNC:2625]
heme		heme	CP2D6_HUMAN	CP2D6	CP2D6_HUMAN	CYP2D6	ENSG00000100197	CYP2D6	Cyp2d26	ENSMUSG00000022445	cytochrome P450 family 2 subfamily D member 6 [Source:HGNC Symbol;Acc:HGNC:2625]
heme		heme	CP2D6_HUMAN	CP2D6	CP2D6_HUMAN	CYP2D6	ENSG00000100197	CYP2D6	Cyp2d34	ENSMUSG00000094559	cytochrome P450 family 2 subfamily D member 6 [Source:HGNC Symbol;Acc:HGNC:2625]
heme		heme	CP2D6_HUMAN	CP2D6	CP2D6_HUMAN	CYP2D6	ENSG00000100197	CYP2D6	Cyp2d40	ENSMUSG00000068083	cytochrome P450 family 2 subfamily D member 6 [Source:HGNC Symbol;Acc:HGNC:2625]
heme		heme	CP2D6_HUMAN	CP2D6	CP2D6_HUMAN	CYP2D6	ENSG00000100197	CYP2D6	Cyp2d9	ENSMUSG00000068086	cytochrome P450 family 2 subfamily D member 6 [Source:HGNC Symbol;Acc:HGNC:2625]
heme		heme	CP2D6_HUMAN	CP2D6	CP2D6_HUMAN	CYP2D6	ENSG00000272532	CYP2D6			cytochrome P450 family 2 subfamily D member 6 [Source:HGNC Symbol;Acc:HGNC:2625]
heme		heme	CP2D6_HUMAN	CP2D6	CP2D6_HUMAN	CYP2D6	ENSG00000275211	CYP2D6			cytochrome P450 family 2 subfamily D member 6 [Source:HGNC Symbol;Acc:HGNC:2625]
heme		heme	CP2D6_HUMAN	CP2D6	CP2D6_HUMAN	CYP2D6	ENSG00000280905	CYP2D6			cytochrome P450 family 2 subfamily D member 6 [Source:HGNC Symbol;Acc:HGNC:2625]
heme		heme	CP2D6_HUMAN	CP2D6	CP2D6_HUMAN	CYP2D6	ENSG00000282966	CYP2D6			cytochrome P450 family 2 subfamily D member 6 [Source:HGNC Symbol;Acc:HGNC:2625]
heme		heme	CP2D6_HUMAN	CP2D6	CP2D6_HUMAN	CYP2D6	ENSG00000283284	CYP2D6			cytochrome P450 family 2 subfamily D member 6 [Source:HGNC Symbol;Acc:HGNC:2625]
heme		heme	CP2D7_HUMAN	CP2D7	CP2D7_HUMAN	CYP2D7	ENSG00000205702	CYP2D7	AC118710.1	ENSMUSG00000118516	cytochrome P450 family 2 subfamily D member 7 (gene/pseudogene) [Source:HGNC Symbol;Acc:HGNC:2624]
heme		heme	CP2D7_HUMAN	CP2D7	CP2D7_HUMAN	CYP2D7	ENSG00000205702	CYP2D7	Cyp2d10	ENSMUSG00000094806	cytochrome P450 family 2 subfamily D member 7 (gene/pseudogene) [Source:HGNC Symbol;Acc:HGNC:2624]
heme		heme	CP2D7_HUMAN	CP2D7	CP2D7_HUMAN	CYP2D7	ENSG00000205702	CYP2D7	Cyp2d11	ENSMUSG00000068085	cytochrome P450 family 2 subfamily D member 7 (gene/pseudogene) [Source:HGNC Symbol;Acc:HGNC:2624]
heme		heme	CP2D7_HUMAN	CP2D7	CP2D7_HUMAN	CYP2D7	ENSG00000205702	CYP2D7	Cyp2d12	ENSMUSG00000096852	cytochrome P450 family 2 subfamily D member 7 (gene/pseudogene) [Source:HGNC Symbol;Acc:HGNC:2624]
heme		heme	CP2D7_HUMAN	CP2D7	CP2D7_HUMAN	CYP2D7	ENSG00000205702	CYP2D7	Cyp2d22	ENSMUSG00000061740	cytochrome P450 family 2 subfamily D member 7 (gene/pseudogene) [Source:NCBI gene;Acc:1564]
heme		heme	CP2D7_HUMAN	CP2D7	CP2D7_HUMAN	CYP2D7	ENSG00000205702	CYP2D7	Cyp2d26	ENSMUSG00000022445	cytochrome P450 family 2 subfamily D member 7 (gene/pseudogene) [Source:NCBI gene;Acc:1564]
heme		heme	CP2D7_HUMAN	CP2D7	CP2D7_HUMAN	CYP2D7	ENSG00000205702	CYP2D7	Cyp2d34	ENSMUSG00000094559	cytochrome P450 family 2 subfamily D member 7 (gene/pseudogene) [Source:NCBI gene;Acc:1564]
heme		heme	CP2D7_HUMAN	CP2D7	CP2D7_HUMAN	CYP2D7	ENSG00000205702	CYP2D7	Cyp2d40	ENSMUSG00000068083	cytochrome P450 family 2 subfamily D member 7 (gene/pseudogene) [Source:NCBI gene;Acc:1564]
heme		heme	CP2D7_HUMAN	CP2D7	CP2D7_HUMAN	CYP2D7	ENSG00000205702	CYP2D7	Cyp2d9	ENSMUSG00000068086	cytochrome P450 family 2 subfamily D member 7 (gene/pseudogene) [Source:NCBI gene;Acc:1564]
heme		heme	CP2D7_HUMAN	CP2D7	CP2D7_HUMAN	CYP2D7	ENSG00000278088	CYP2D7			cytochrome P450 family 2 subfamily D member 7 (gene/pseudogene) [Source:NCBI gene;Acc:1564]
heme		heme	CP2D7_HUMAN	CP2D7	CP2D7_HUMAN	CYP2D7	ENSG00000263181	CYP2D7			cytochrome P450 family 2 subfamily D member 7 (gene/pseudogene) [Source:NCBI gene;Acc:1564]
heme		heme	CP2D7_HUMAN	CP2D7	CP2D7_HUMAN	CYP2D7	ENSG00000283008	CYP2D7			cytochrome P450 family 2 subfamily D member 7 (gene/pseudogene) [Source:NCBI gene;Acc:1564]
heme		heme	CP2D7_HUMAN	CP2D7	CP2D7_HUMAN	CYP2D7	ENSG00000283373	CYP2D7			cytochrome P450 family 2 subfamily D member 7 (gene/pseudogene) [Source:NCBI gene;Acc:1564]
heme		heme	CP2E1_HUMAN	CP2E1	CP2E1_HUMAN	CYP2E1	ENSG00000130649	CYP2E1	Cyp2e1	ENSMUSG00000025479	cytochrome P450 family 2 subfamily E member 1 [Source:HGNC Symbol;Acc:HGNC:2631]
heme		heme	CP2F1_HUMAN	CP2F1	CP2F1_HUMAN	CYP2F1	ENSG00000197446	CYP2F1	Cyp2f2	ENSMUSG00000052974	cytochrome P450 family 2 subfamily F member 1 [Source:HGNC Symbol;Acc:HGNC:2632]
heme		heme	C2G1P_HUMAN	C2G1P	C2G1P_HUMAN	CYP2G1P	ENSG00000130612	CYP2G1P			cytochrome P450 family 2 subfamily G member 1, pseudogene [Source:HGNC Symbol;Acc:HGNC:2633]
heme		heme	CP2J2_HUMAN	CP2J2	CP2J2_HUMAN	CYP2J2	ENSG00000134716	CYP2J2	Cyp2j13	ENSMUSG00000028571	cytochrome P450 family 2 subfamily J member 2 [Source:HGNC Symbol;Acc:HGNC:2634]
heme		heme	CP2J2_HUMAN	CP2J2	CP2J2_HUMAN	CYP2J2	ENSG00000134716	CYP2J2	Cyp2j9	ENSMUSG00000015224	cytochrome P450 family 2 subfamily J member 2 [Source:HGNC Symbol;Acc:HGNC:2634]
heme		heme	CP2R1_HUMAN	CP2R1	CP2R1_HUMAN	CYP2R1	ENSG00000186104	CYP2R1	Cyp2r1	ENSMUSG00000030670	cytochrome P450 family 2 subfamily R member 1 [Source:HGNC Symbol;Acc:HGNC:20580]
heme		heme	CP2S1_HUMAN	CP2S1	CP2S1_HUMAN	CYP2S1	ENSG00000167600	CYP2S1	Cyp2s1	ENSMUSG00000040703	cytochrome P450 family 2 subfamily S member 1 [Source:HGNC Symbol;Acc:HGNC:15654]
heme		heme	CP2U1_HUMAN	CP2U1	CP2U1_HUMAN	CYP2U1	ENSG00000155016	CYP2U1	Cyp2u1	ENSMUSG00000027983	cytochrome P450 family 2 subfamily U member 1 [Source:HGNC Symbol;Acc:HGNC:20582]
heme		heme	CP2W1_HUMAN	CP2W1	CP2W1_HUMAN	CYP2W1	ENSG00000073067	CYP2W1	Cyp2w1	ENSMUSG00000029541	cytochrome P450 family 2 subfamily W member 1 [Source:HGNC Symbol;Acc:HGNC:20243]
heme		heme	CP39A_HUMAN	CP39A	CP39A_HUMAN	CYP39A1	ENSG00000146233	CYP39A1	Cyp39a1	ENSMUSG00000023963	cytochrome P450 family 39 subfamily A member 1 [Source:HGNC Symbol;Acc:HGNC:17449]
heme		heme	CP3A4_HUMAN	CP3A4	CP3A4_HUMAN	CYP3A4	ENSG00000160868	CYP3A4	Cyp3a11	ENSMUSG00000056035	cytochrome P450 family 3 subfamily A member 4 [Source:HGNC Symbol;Acc:HGNC:2637]
heme		heme	CP3A4_HUMAN	CP3A4	CP3A4_HUMAN	CYP3A4	ENSG00000160868	CYP3A4	Cyp3a13	ENSMUSG00000029727	cytochrome P450 family 3 subfamily A member 4 [Source:HGNC Symbol;Acc:HGNC:2637]
heme		heme	CP3A4_HUMAN	CP3A4	CP3A4_HUMAN	CYP3A4	ENSG00000160868	CYP3A4	Cyp3a16	ENSMUSG00000038656	cytochrome P450 family 3 subfamily A member 4 [Source:HGNC Symbol;Acc:HGNC:2637]
heme		heme	CP3A4_HUMAN	CP3A4	CP3A4_HUMAN	CYP3A4	ENSG00000160868	CYP3A4	Cyp3a25	ENSMUSG00000029630	cytochrome P450 family 3 subfamily A member 4 [Source:HGNC Symbol;Acc:HGNC:2637]
heme		heme	CP3A4_HUMAN	CP3A4	CP3A4_HUMAN	CYP3A4	ENSG00000160868	CYP3A4	Cyp3a41a	ENSMUSG00000075551	cytochrome P450 family 3 subfamily A member 4 [Source:HGNC Symbol;Acc:HGNC:2637]
heme		heme	CP3A4_HUMAN	CP3A4	CP3A4_HUMAN	CYP3A4	ENSG00000160868	CYP3A4	Cyp3a41b	ENSMUSG00000075552	cytochrome P450 family 3 subfamily A member 4 [Source:HGNC Symbol;Acc:HGNC:2637]
heme		heme	CP3A4_HUMAN	CP3A4	CP3A4_HUMAN	CYP3A4	ENSG00000160868	CYP3A4	Cyp3a44	ENSMUSG00000054417	cytochrome P450 family 3 subfamily A member 4 [Source:HGNC Symbol;Acc:HGNC:2637]
heme		heme	CP3A4_HUMAN	CP3A4	CP3A4_HUMAN	CYP3A4	ENSG00000160868	CYP3A4	Cyp3a57	ENSMUSG00000070419	cytochrome P450 family 3 subfamily A member 4 [Source:HGNC Symbol;Acc:HGNC:2637]
heme		heme	CP3A4_HUMAN	CP3A4	CP3A4_HUMAN	CYP3A4	ENSG00000160868	CYP3A4	Cyp3a59	ENSMUSG00000061292	cytochrome P450 family 3 subfamily A member 4 [Source:HGNC Symbol;Acc:HGNC:2637]
heme		heme	CP343_HUMAN	CP343	CP343_HUMAN	CYP3A43	ENSG00000021461	CYP3A43	Cyp3a11	ENSMUSG00000056035	cytochrome P450 family 3 subfamily A member 43 [Source:HGNC Symbol;Acc:HGNC:17450]
heme		heme	CP343_HUMAN	CP343	CP343_HUMAN	CYP3A43	ENSG00000021461	CYP3A43	Cyp3a13	ENSMUSG00000029727	cytochrome P450 family 3 subfamily A member 43 [Source:HGNC Symbol;Acc:HGNC:17450]
heme		heme	CP343_HUMAN	CP343	CP343_HUMAN	CYP3A43	ENSG00000021461	CYP3A43	Cyp3a16	ENSMUSG00000038656	cytochrome P450 family 3 subfamily A member 43 [Source:HGNC Symbol;Acc:HGNC:17450]
heme		heme	CP343_HUMAN	CP343	CP343_HUMAN	CYP3A43	ENSG00000021461	CYP3A43	Cyp3a25	ENSMUSG00000029630	cytochrome P450 family 3 subfamily A member 43 [Source:HGNC Symbol;Acc:HGNC:17450]
heme		heme	CP343_HUMAN	CP343	CP343_HUMAN	CYP3A43	ENSG00000021461	CYP3A43	Cyp3a41a	ENSMUSG00000075551	cytochrome P450 family 3 subfamily A member 43 [Source:HGNC Symbol;Acc:HGNC:17450]
heme		heme	CP343_HUMAN	CP343	CP343_HUMAN	CYP3A43	ENSG00000021461	CYP3A43	Cyp3a41b	ENSMUSG00000075552	cytochrome P450 family 3 subfamily A member 43 [Source:HGNC Symbol;Acc:HGNC:17450]
heme		heme	CP343_HUMAN	CP343	CP343_HUMAN	CYP3A43	ENSG00000021461	CYP3A43	Cyp3a44	ENSMUSG00000054417	cytochrome P450 family 3 subfamily A member 43 [Source:HGNC Symbol;Acc:HGNC:17450]
heme		heme	CP343_HUMAN	CP343	CP343_HUMAN	CYP3A43	ENSG00000021461	CYP3A43	Cyp3a57	ENSMUSG00000070419	cytochrome P450 family 3 subfamily A member 43 [Source:HGNC Symbol;Acc:HGNC:17450]
heme		heme	CP343_HUMAN	CP343	CP343_HUMAN	CYP3A43	ENSG00000021461	CYP3A43	Cyp3a59	ENSMUSG00000061292	cytochrome P450 family 3 subfamily A member 43 [Source:HGNC Symbol;Acc:HGNC:17450]
heme		heme	CP3A5_HUMAN	CP3A5	CP3A5_HUMAN	CYP3A5	ENSG00000106258	CYP3A5	Cyp3a11	ENSMUSG00000056035	cytochrome P450 family 3 subfamily A member 5 [Source:HGNC Symbol;Acc:HGNC:2638]
heme		heme	CP3A5_HUMAN	CP3A5	CP3A5_HUMAN	CYP3A5	ENSG00000106258	CYP3A5	Cyp3a13	ENSMUSG00000029727	cytochrome P450 family 3 subfamily A member 5 [Source:HGNC Symbol;Acc:HGNC:2638]
heme		heme	CP3A5_HUMAN	CP3A5	CP3A5_HUMAN	CYP3A5	ENSG00000106258	CYP3A5	Cyp3a16	ENSMUSG00000038656	cytochrome P450 family 3 subfamily A member 5 [Source:HGNC Symbol;Acc:HGNC:2638]
heme		heme	CP3A5_HUMAN	CP3A5	CP3A5_HUMAN	CYP3A5	ENSG00000106258	CYP3A5	Cyp3a25	ENSMUSG00000029630	cytochrome P450 family 3 subfamily A member 5 [Source:HGNC Symbol;Acc:HGNC:2638]
heme		heme	CP3A5_HUMAN	CP3A5	CP3A5_HUMAN	CYP3A5	ENSG00000106258	CYP3A5	Cyp3a41a	ENSMUSG00000075551	cytochrome P450 family 3 subfamily A member 5 [Source:HGNC Symbol;Acc:HGNC:2638]
heme		heme	CP3A5_HUMAN	CP3A5	CP3A5_HUMAN	CYP3A5	ENSG00000106258	CYP3A5	Cyp3a41b	ENSMUSG00000075552	cytochrome P450 family 3 subfamily A member 5 [Source:HGNC Symbol;Acc:HGNC:2638]
heme		heme	CP3A5_HUMAN	CP3A5	CP3A5_HUMAN	CYP3A5	ENSG00000106258	CYP3A5	Cyp3a44	ENSMUSG00000054417	cytochrome P450 family 3 subfamily A member 5 [Source:HGNC Symbol;Acc:HGNC:2638]
heme		heme	CP3A5_HUMAN	CP3A5	CP3A5_HUMAN	CYP3A5	ENSG00000106258	CYP3A5	Cyp3a57	ENSMUSG00000070419	cytochrome P450 family 3 subfamily A member 5 [Source:HGNC Symbol;Acc:HGNC:2638]
heme		heme	CP3A5_HUMAN	CP3A5	CP3A5_HUMAN	CYP3A5	ENSG00000106258	CYP3A5	Cyp3a59	ENSMUSG00000061292	cytochrome P450 family 3 subfamily A member 5 [Source:HGNC Symbol;Acc:HGNC:2638]
heme		heme	CP3A7_HUMAN	CP3A7	CP3A7_HUMAN	CYP3A7	ENSG00000160870	CYP3A7	Cyp3a11	ENSMUSG00000056035	cytochrome P450 family 3 subfamily A member 7 [Source:HGNC Symbol;Acc:HGNC:2640]
heme		heme	CP3A7_HUMAN	CP3A7	CP3A7_HUMAN	CYP3A7	ENSG00000160870	CYP3A7	Cyp3a13	ENSMUSG00000029727	cytochrome P450 family 3 subfamily A member 7 [Source:HGNC Symbol;Acc:HGNC:2640]
heme		heme	CP3A7_HUMAN	CP3A7	CP3A7_HUMAN	CYP3A7	ENSG00000160870	CYP3A7	Cyp3a16	ENSMUSG00000038656	cytochrome P450 family 3 subfamily A member 7 [Source:HGNC Symbol;Acc:HGNC:2640]
heme		heme	CP3A7_HUMAN	CP3A7	CP3A7_HUMAN	CYP3A7	ENSG00000160870	CYP3A7	Cyp3a25	ENSMUSG00000029630	cytochrome P450 family 3 subfamily A member 7 [Source:HGNC Symbol;Acc:HGNC:2640]
heme		heme	CP3A7_HUMAN	CP3A7	CP3A7_HUMAN	CYP3A7	ENSG00000160870	CYP3A7	Cyp3a41a	ENSMUSG00000075551	cytochrome P450 family 3 subfamily A member 7 [Source:HGNC Symbol;Acc:HGNC:2640]
heme		heme	CP3A7_HUMAN	CP3A7	CP3A7_HUMAN	CYP3A7	ENSG00000160870	CYP3A7	Cyp3a41b	ENSMUSG00000075552	cytochrome P450 family 3 subfamily A member 7 [Source:HGNC Symbol;Acc:HGNC:2640]
heme		heme	CP3A7_HUMAN	CP3A7	CP3A7_HUMAN	CYP3A7	ENSG00000160870	CYP3A7	Cyp3a44	ENSMUSG00000054417	cytochrome P450 family 3 subfamily A member 7 [Source:HGNC Symbol;Acc:HGNC:2640]
heme		heme	CP3A7_HUMAN	CP3A7	CP3A7_HUMAN	CYP3A7	ENSG00000160870	CYP3A7	Cyp3a57	ENSMUSG00000070419	cytochrome P450 family 3 subfamily A member 7 [Source:HGNC Symbol;Acc:HGNC:2640]
heme		heme	CP3A7_HUMAN	CP3A7	CP3A7_HUMAN	CYP3A7	ENSG00000160870	CYP3A7	Cyp3a59	ENSMUSG00000061292	cytochrome P450 family 3 subfamily A member 7 [Source:HGNC Symbol;Acc:HGNC:2640]
heme		heme	CP46A_HUMAN	CP46A	CP46A_HUMAN	CYP46A1	ENSG00000036530	CYP46A1	Cyp46a1	ENSMUSG00000021259	cytochrome P450 family 46 subfamily A member 1 [Source:HGNC Symbol;Acc:HGNC:2641]
heme		heme	CP4AB_HUMAN	CP4AB	CP4AB_HUMAN	CYP4A11	ENSG00000187048	CYP4A11	Cyp4a10	ENSMUSG00000066072	cytochrome P450 family 4 subfamily A member 11 [Source:HGNC Symbol;Acc:HGNC:2642]
heme		heme	CP4AB_HUMAN	CP4AB	CP4AB_HUMAN	CYP4A11	ENSG00000187048	CYP4A11	Cyp4a30b	ENSMUSG00000084346	cytochrome P450 family 4 subfamily A member 11 [Source:HGNC Symbol;Acc:HGNC:2642]
heme		heme	CP4AB_HUMAN	CP4AB	CP4AB_HUMAN	CYP4A11	ENSG00000187048	CYP4A11	Cyp4a31	ENSMUSG00000028712	cytochrome P450 family 4 subfamily A member 11 [Source:HGNC Symbol;Acc:HGNC:2642]
heme		heme	CP4AB_HUMAN	CP4AB	CP4AB_HUMAN	CYP4A11	ENSG00000187048	CYP4A11	Cyp4a32	ENSMUSG00000063929	cytochrome P450 family 4 subfamily A member 11 [Source:HGNC Symbol;Acc:HGNC:2642]
		heme	CP4AM_HUMAN	CP4AM	CP4AM_HUMAN	CYP4A22	ENSG00000162365	CYP4A22	Cyp4a10	ENSMUSG00000066072	cytochrome P450 family 4 subfamily A member 22 [Source:HGNC Symbol;Acc:HGNC:20575]
		heme	CP4AM_HUMAN	CP4AM	CP4AM_HUMAN	CYP4A22	ENSG00000162365	CYP4A22	Cyp4a30b	ENSMUSG00000084346	cytochrome P450 family 4 subfamily A member 22 [Source:HGNC Symbol;Acc:HGNC:20575]
		heme	CP4AM_HUMAN	CP4AM	CP4AM_HUMAN	CYP4A22	ENSG00000162365	CYP4A22	Cyp4a31	ENSMUSG00000028712	cytochrome P450 family 4 subfamily A member 22 [Source:HGNC Symbol;Acc:HGNC:20575]
		heme	CP4AM_HUMAN	CP4AM	CP4AM_HUMAN	CYP4A22	ENSG00000162365	CYP4A22	Cyp4a32	ENSMUSG00000063929	cytochrome P450 family 4 subfamily A member 22 [Source:HGNC Symbol;Acc:HGNC:20575]
heme		heme	CP4B1_HUMAN	CP4B1	CP4B1_HUMAN	CYP4B1	ENSG00000142973	CYP4B1	Cyp4b1	ENSMUSG00000028713	cytochrome P450 family 4 subfamily B member 1 [Source:HGNC Symbol;Acc:HGNC:2644]
heme		heme	CP4FB_HUMAN	CP4FB	CP4FB_HUMAN	CYP4F11	ENSG00000171903	CYP4F11	Cyp4a10	ENSMUSG00000066072	cytochrome P450 family 4 subfamily F member 11 [Source:HGNC Symbol;Acc:HGNC:13265]
heme		heme	CP4FB_HUMAN	CP4FB	CP4FB_HUMAN	CYP4F11	ENSG00000171903	CYP4F11	Cyp4a30b	ENSMUSG00000084346	cytochrome P450 family 4 subfamily F member 11 [Source:HGNC Symbol;Acc:HGNC:13265]
heme		heme	CP4FB_HUMAN	CP4FB	CP4FB_HUMAN	CYP4F11	ENSG00000171903	CYP4F11	Cyp4a31	ENSMUSG00000028712	cytochrome P450 family 4 subfamily F member 11 [Source:HGNC Symbol;Acc:HGNC:13265]
heme		heme	CP4FB_HUMAN	CP4FB	CP4FB_HUMAN	CYP4F11	ENSG00000171903	CYP4F11	Cyp4a32	ENSMUSG00000063929	cytochrome P450 family 4 subfamily F member 11 [Source:HGNC Symbol;Acc:HGNC:13265]
heme		heme	CP4FC_HUMAN	CP4FC	CP4FC_HUMAN	CYP4F12	ENSG00000186204	CYP4F12	Cyp4a10	ENSMUSG00000066072	cytochrome P450 family 4 subfamily F member 12 [Source:HGNC Symbol;Acc:HGNC:18857]
heme		heme	CP4FC_HUMAN	CP4FC	CP4FC_HUMAN	CYP4F12	ENSG00000186204	CYP4F12	Cyp4a30b	ENSMUSG00000084346	cytochrome P450 family 4 subfamily F member 12 [Source:HGNC Symbol;Acc:HGNC:18857]
heme		heme	CP4FC_HUMAN	CP4FC	CP4FC_HUMAN	CYP4F12	ENSG00000186204	CYP4F12	Cyp4a31	ENSMUSG00000028712	cytochrome P450 family 4 subfamily F member 12 [Source:HGNC Symbol;Acc:HGNC:18857]
heme		heme	CP4FC_HUMAN	CP4FC	CP4FC_HUMAN	CYP4F12	ENSG00000186204	CYP4F12	Cyp4a32	ENSMUSG00000063929	cytochrome P450 family 4 subfamily F member 12 [Source:HGNC Symbol;Acc:HGNC:18857]
heme		heme	CP4F2_HUMAN	CP4F2	CP4F2_HUMAN	CYP4F2	ENSG00000186115	CYP4F2	Cyp4f14	ENSMUSG00000024292	cytochrome P450 family 4 subfamily F member 2 [Source:HGNC Symbol;Acc:HGNC:2645]
heme		heme	CP4F2_HUMAN	CP4F2	CP4F2_HUMAN	CYP4F2	ENSG00000186115	CYP4F2	Cyp4f15	ENSMUSG00000073424	cytochrome P450 family 4 subfamily F member 2 [Source:HGNC Symbol;Acc:HGNC:2645]
heme		heme	CP4F2_HUMAN	CP4F2	CP4F2_HUMAN	CYP4F2	ENSG00000186115	CYP4F2	Cyp4f40	ENSMUSG00000090700	cytochrome P450 family 4 subfamily F member 2 [Source:HGNC Symbol;Acc:HGNC:2645]
heme		heme	CP4FN_HUMAN	CP4FN	CP4FN_HUMAN	CYP4F22	ENSG00000171954	CYP4F22	Cyp4f39	ENSMUSG00000061126	cytochrome P450 family 4 subfamily F member 22 [Source:HGNC Symbol;Acc:HGNC:26820]
heme		heme	CP4F3_HUMAN	CP4F3	CP4F3_HUMAN	CYP4F3	ENSG00000186529	CYP4F3	Cyp4f18	ENSMUSG00000003484	cytochrome P450 family 4 subfamily F member 3 [Source:HGNC Symbol;Acc:HGNC:2646]
heme		heme	CP4F8_HUMAN	CP4F8	CP4F8_HUMAN	CYP4F8	ENSG00000186526	CYP4F8	Cyp4f13	ENSMUSG00000024055	cytochrome P450 family 4 subfamily F member 8 [Source:HGNC Symbol;Acc:HGNC:2648]
heme		heme	CP4F8_HUMAN	CP4F8	CP4F8_HUMAN	CYP4F8	ENSG00000186526	CYP4F8	Cyp4f16	ENSMUSG00000048440	cytochrome P450 family 4 subfamily F member 8 [Source:HGNC Symbol;Acc:HGNC:2648]
heme		heme	CP4F8_HUMAN	CP4F8	CP4F8_HUMAN	CYP4F8	ENSG00000186526	CYP4F8	Cyp4f17	ENSMUSG00000091586	cytochrome P450 family 4 subfamily F member 8 [Source:HGNC Symbol;Acc:HGNC:2648]
heme		heme	CP4F8_HUMAN	CP4F8	CP4F8_HUMAN	CYP4F8	ENSG00000186526	CYP4F8	Cyp4f37	ENSMUSG00000062464	cytochrome P450 family 4 subfamily F member 8 [Source:HGNC Symbol;Acc:HGNC:2648]
heme		heme	CP4V2_HUMAN	CP4V2	CP4V2_HUMAN	CYP4V2	ENSG00000145476	CYP4V2	Cyp4v3	ENSMUSG00000079057	cytochrome P450 family 4 subfamily V member 2 [Source:HGNC Symbol;Acc:HGNC:23198]
heme		heme	CP4V2_HUMAN	CP4V2	CP4V2_HUMAN	CYP4V2	ENSG00000145476	CYP4V2	Gm45753	ENSMUSG00000031640	cytochrome P450 family 4 subfamily V member 2 [Source:HGNC Symbol;Acc:HGNC:23198]
heme		heme	CP4X1_HUMAN	CP4X1	CP4X1_HUMAN	CYP4X1	ENSG00000186377	CYP4X1	Cyp4x1	ENSMUSG00000047155	cytochrome P450 family 4 subfamily X member 1 [Source:HGNC Symbol;Acc:HGNC:20244]
heme		heme	CP4Z1_HUMAN	CP4Z1	CP4Z1_HUMAN	CYP4Z1	ENSG00000186160	CYP4Z1			cytochrome P450 family 4 subfamily Z member 1 [Source:HGNC Symbol;Acc:HGNC:20583]
heme		heme	CP4Z2_HUMAN	CP4Z2	CP4Z2_HUMAN	CYP4Z2P	ENSG00000154198	CYP4Z2P			cytochrome P450 family 4 subfamily Z member 2, pseudogene [Source:HGNC Symbol;Acc:HGNC:24426]
heme		heme	CP51A_HUMAN	CP51A	CP51A_HUMAN	CYP51A1	ENSG00000001630	CYP51A1	Cyp51	ENSMUSG00000001467	cytochrome P450 family 51 subfamily A member 1 [Source:HGNC Symbol;Acc:HGNC:2649]
heme		heme	CP7A1_HUMAN	CP7A1	CP7A1_HUMAN	CYP7A1	ENSG00000167910	CYP7A1	Cyp7a1	ENSMUSG00000028240	cytochrome P450 family 7 subfamily A member 1 [Source:HGNC Symbol;Acc:HGNC:2651]
heme		heme	CP7B1_HUMAN	CP7B1	CP7B1_HUMAN	CYP7B1	ENSG00000172817	CYP7B1	Cyp7b1	ENSMUSG00000039519	cytochrome P450 family 7 subfamily B member 1 [Source:HGNC Symbol;Acc:HGNC:2652]
heme		heme	CP8B1_HUMAN	CP8B1	CP8B1_HUMAN	CYP8B1	ENSG00000180432	CYP8B1	Cyp8b1	ENSMUSG00000050445	cytochrome P450 family 8 subfamily B member 1 [Source:HGNC Symbol;Acc:HGNC:2653]
1x 4Fe4S	4	FeS	DDX11_HUMAN	DDX11	DDX11_HUMAN	DDX11	ENSG00000013573	DDX11	Ddx11	ENSMUSG00000035842	DEAD/H-box helicase 11 [Source:HGNC Symbol;Acc:HGNC:2736]
		FeS	DDX12_HUMAN	DDX12	DDX12_HUMAN	DDX12P	ENSG00000214826	DDX12P			DEAD/H-box helicase 12, pseudogene [Source:HGNC Symbol;Acc:HGNC:2737]
heme	1	heme	DGCR8_HUMAN	DGCR8	DGCR8_HUMAN	DGCR8	ENSG00000128191	DGCR8	Dgcr8	ENSMUSG00000022718	DGCR8 microprocessor complex subunit [Source:HGNC Symbol;Acc:HGNC:2847]
		heme	DGCR8_HUMAN	DGCR8	DGCR8_HUMAN	DGCR8	ENSG00000128191	DGCR8	Gm49776	ENSMUSG00000116925	DGCR8 microprocessor complex subunit [Source:HGNC Symbol;Acc:HGNC:2847]
		heme	Q658T6_HUMAN	Q658T6	Q658T6_HUMAN	DKFZp666P073
		heme	Q68D05_HUMAN	Q68D05	Q68D05_HUMAN	DKFZp686G0638
		heme	Q7Z2Y6_HUMAN	Q7Z2Y6	Q7Z2Y6_HUMAN	DKFZp686G24255
		heme	Q7Z348_HUMAN	Q7Z348	Q7Z348_HUMAN	DKFZp686I24235
		heme	Q5HYD9_HUMAN	Q5HYD9	Q5HYD9_HUMAN	DKFZp686M0619
		ion	Q7KZA3_HUMAN	Q7KZA3	Q7KZA3_HUMAN	DKFZp686P18130
		heme	Q8N3P5_HUMAN	Q8N3P5	Q8N3P5_HUMAN	DKFZp761K058
		heme	Q68D50_HUMAN	Q68D50	Q68D50_HUMAN	DKFZp779I1858
1x 4Fe4S	4	FeS	DNA2_HUMAN	DNA2	DNA2_HUMAN	DNA2	ENSG00000138346	DNA2	Dna2	ENSMUSG00000036875	DNA replication helicase/nuclease 2 [Source:HGNC Symbol;Acc:HGNC:2939]
2x Fe2+ ion	2	ion	DOHH_HUMAN	DOHH	DOHH_HUMAN	DOHH	ENSG00000129932	DOHH	Dohh	ENSMUSG00000078440	deoxyhypusine hydroxylase [Source:HGNC Symbol;Acc:HGNC:28662]
		FeS	DPH1_HUMAN	DPH1	DPH1_HUMAN	DPH1	ENSG00000108963	DPH1	Dph1	ENSMUSG00000078789	diphthamide biosynthesis 1 [Source:HGNC Symbol;Acc:HGNC:3003]
		FeS	DPH2_HUMAN	DPH2	DPH2_HUMAN	DPH2	ENSG00000132768	DPH2	Dph2	ENSMUSG00000028540	diphthamide biosynthesis 2 [Source:HGNC Symbol;Acc:HGNC:3004]
4x 4Fe4S	16	FeS	DPYD_HUMAN	DPYD	DPYD_HUMAN	DPYD	ENSG00000188641	DPYD	Dpyd	ENSMUSG00000033308	dihydropyrimidine dehydrogenase [Source:HGNC Symbol;Acc:HGNC:3012]
		heme	DUOX1_HUMAN	DUOX1	DUOX1_HUMAN	DUOX1	ENSG00000137857	DUOX1	Duox1	ENSMUSG00000033268	dual oxidase 1 [Source:HGNC Symbol;Acc:HGNC:3062]
		heme	DUOX2_HUMAN	DUOX2	DUOX2_HUMAN	DUOX2	ENSG00000140279	DUOX2	Duox2	ENSMUSG00000068452	dual oxidase 2 [Source:HGNC Symbol;Acc:HGNC:13273]
Fe2+ ion	1	ion	EGLN1_HUMAN	EGLN1	EGLN1_HUMAN	EGLN1	ENSG00000135766	EGLN1	Egln1	ENSMUSG00000031987	egl-9 family hypoxia inducible factor 1 [Source:HGNC Symbol;Acc:HGNC:1232]
Fe2+ ion	1	ion	EGLN2_HUMAN	EGLN2	EGLN2_HUMAN	EGLN2	ENSG00000269858	EGLN2	Egln2	ENSMUSG00000058709	egl-9 family hypoxia inducible factor 2 [Source:HGNC Symbol;Acc:HGNC:14660]
Fe2+ ion	1	ion	EGLN3_HUMAN	EGLN3	EGLN3_HUMAN	EGLN3	ENSG00000129521	EGLN3	Egln3	ENSMUSG00000035105	egl-9 family hypoxia inducible factor 3 [Source:HGNC Symbol;Acc:HGNC:14661]
		heme	E2AK1_HUMAN	E2AK1	E2AK1_HUMAN	EIF2AK1	ENSG00000086232	EIF2AK1	Eif2ak1	ENSMUSG00000029613	eukaryotic translation initiation factor 2 alpha kinase 1 [Source:HGNC Symbol;Acc:HGNC:24921]
1x 4Fe4S	4	FeS	ELP3_HUMAN	ELP3	ELP3_HUMAN	ELP3	ENSG00000134014	ELP3	Elp3	ENSMUSG00000022031	elongator acetyltransferase complex subunit 3 [Source:HGNC Symbol;Acc:HGNC:20696]
		heme	EMAL6_HUMAN	EMAL6	EMAL6_HUMAN	EML6	ENSG00000214595	EML6	Eml6	ENSMUSG00000044072	EMAP like 6 [Source:HGNC Symbol;Acc:HGNC:35412]
		heme	PERE_HUMAN	PERE	PERE_HUMAN	EPX	ENSG00000121053	EPX	Epx	ENSMUSG00000052234	eosinophil peroxidase [Source:HGNC Symbol;Acc:HGNC:3423]
1x 4Fe4S	4	FeS	ERCC2_HUMAN	ERCC2	ERCC2_HUMAN	ERCC2	ENSG00000104884	ERCC2	Ercc2	ENSMUSG00000030400	ERCC excision repair 2, TFIIH core complex helicase subunit [Source:HGNC Symbol;Acc:HGNC:3434]
1x 4Fe4S	4	FeS	ETFD_HUMAN	ETFD	ETFD_HUMAN	ETFDH	ENSG00000171503	ETFDH	Etfdh	ENSMUSG00000027809	electron transfer flavoprotein dehydrogenase [Source:HGNC Symbol;Acc:HGNC:3483]
		ion	ETHE1_HUMAN	ETHE1	ETHE1_HUMAN	ETHE1	ENSG00000105755	ETHE1	Ethe1	ENSMUSG00000064254	ETHE1 persulfide dioxygenase [Source:HGNC Symbol;Acc:HGNC:23287]
		heme	FA2H_HUMAN	FA2H	FA2H_HUMAN	FA2H	ENSG00000103089	FA2H	Fa2h	ENSMUSG00000033579	fatty acid 2-hydroxylase [Source:HGNC Symbol;Acc:HGNC:21197]
		heme	FADS1_HUMAN	FADS1	FADS1_HUMAN	FADS1	ENSG00000149485	FADS1	Fads1	ENSMUSG00000010663	fatty acid desaturase 1 [Source:HGNC Symbol;Acc:HGNC:3574]
		heme	FADS2_HUMAN	FADS2	FADS2_HUMAN	FADS2	ENSG00000134824	FADS2	Fads2	ENSMUSG00000024665	fatty acid desaturase 2 [Source:HGNC Symbol;Acc:HGNC:3575]
		heme	FS2P1_HUMAN	FS2P1	FS2P1_HUMAN	FADS2P1
		heme	FADS3_HUMAN	FADS3	FADS3_HUMAN	FADS3	ENSG00000221968	fech	Fads3	ENSMUSG00000024664	fatty acid desaturase 3 [Source:HGNC Symbol;Acc:HGNC:3576]
		ion	FBXL5_HUMAN	FBXL5	FBXL5_HUMAN	FBXL5	ENSG00000118564	FBXL5	Fbxl5	ENSMUSG00000039753	F-box and leucine rich repeat protein 5 [Source:HGNC Symbol;Acc:HGNC:13602]
1x 2Fe2S	2	FeS	ADX_HUMAN	ADX	ADX_HUMAN	FDX1	ENSG00000137714	FDX1	Fdx1	ENSMUSG00000032051	ferredoxin 1 [Source:HGNC Symbol;Acc:HGNC:3638]
1x 2Fe2S	2	FeS	FDX2_HUMAN	FDX2	FDX2_HUMAN	FDX2	ENSG00000267673	FDX2	Fdx2	ENSMUSG00000079677	ferredoxin 2 [Source:HGNC Symbol;Acc:HGNC:30546]
1x 2Fe2S	2	FeS	FDX2_HUMAN	FDX2	FDX2_HUMAN	FDX2	ENSG00000267673	FDX2	Gm49373	ENSMUSG00000111692	ferredoxin 2 [Source:HGNC Symbol;Acc:HGNC:30546]
1x 2Fe2S, ion, heme	1.33333	FeS/ion/heme	HEMH_HUMAN	HEMH	HEMH_HUMAN	FECH	ENSG00000066926	FECH	Fech	ENSMUSG00000024588	ferrochelatase [Source:HGNC Symbol;Acc:HGNC:3647]
		heme	Q6ZNJ6_HUMAN	Q6ZNJ6	Q6ZNJ6_HUMAN	FLJ00329
		heme	FLVC1_HUMAN	FLVC1	FLVC1_HUMAN	FLVCR1	ENSG00000162769	FLVCR1	Flvcr1	ENSMUSG00000066595	feline leukemia virus subgroup C cellular receptor 1 [Source:HGNC Symbol;Acc:HGNC:24682]
		heme	FLVC2_HUMAN	FLVC2	FLVC2_HUMAN	FLVCR2	ENSG00000119686	FLVCR2	Flvcr2	ENSMUSG00000034258	feline leukemia virus subgroup C cellular receptor family member 2 [Source:HGNC Symbol;Acc:HGNC:20105]
		heme	FRAS1_HUMAN	FRAS1	FRAS1_HUMAN	FRAS1	ENSG00000138759	FRAS1	Fras1	ENSMUSG00000034687	Fraser extracellular matrix complex subunit 1 [Source:HGNC Symbol;Acc:HGNC:19185]
2x heme	2	heme	FRRS1_HUMAN	FRRS1	FRRS1_HUMAN	FRRS1	ENSG00000156869	FRRS1	Frrs1	ENSMUSG00000033386	ferric chelate reductase 1 [Source:HGNC Symbol;Acc:HGNC:27622]
		heme	FRS1L_HUMAN	FRS1L	FRS1L_HUMAN	FRRS1L	ENSG00000260230	FRRS1L	Frrs1l	ENSMUSG00000045589	ferric chelate reductase 1 like [Source:HGNC Symbol;Acc:HGNC:1362]
		ion	FRIH_HUMAN	FRIH	FRIH_HUMAN	FTH1	ENSG00000167996	FTH1	Fth1	ENSMUSG00000024661	ferritin heavy chain 1 [Source:HGNC Symbol;Acc:HGNC:3976]
		ion	FHL19_HUMAN	FHL19	FHL19_HUMAN	FTH1P19	ENSG00000219186	FTH1P19			ferritin heavy chain 1 pseudogene 19 [Source:HGNC Symbol;Acc:HGNC:33525]
		ion	FHL17_HUMAN	FHL17	FHL17_HUMAN	FTHL17	ENSG00000132446	FTHL17			ferritin heavy chain like 17 [Source:HGNC Symbol;Acc:HGNC:3987]
		ion	FRIL_HUMAN	FRIL	FRIL_HUMAN	FTL	ENSG00000087086	FTL	Ftl1	ENSMUSG00000050708	ferritin light chain [Source:HGNC Symbol;Acc:HGNC:3999]
		ion	FRIL_HUMAN	FRIL	FRIL_HUMAN	FTL	ENSG00000087086	FTL	Ftl1-ps1	ENSMUSG00000062382	ferritin light chain [Source:HGNC Symbol;Acc:HGNC:3999]
		ion	FTMT_HUMAN	FTMT	FTMT_HUMAN	FTMT	ENSG00000181867	FTMT	Ftmt	ENSMUSG00000024510	ferritin mitochondrial [Source:HGNC Symbol;Acc:HGNC:17345]
Fe2+ ion	1	ion	FTO_HUMAN	FTO	FTO_HUMAN	FTO	ENSG00000140718	FTO	Fto	ENSMUSG00000055932	FTO alpha-ketoglutarate dependent dioxygenase [Source:HGNC Symbol;Acc:HGNC:24678]
		ion	FRDA_HUMAN	FRDA	FRDA_HUMAN	FXN	ENSG00000165060	FXN	Fxn	ENSMUSG00000059363	frataxin [Source:HGNC Symbol;Acc:HGNC:3951]
		ion	GALT_HUMAN	GALT	GALT_HUMAN	GALT	ENSG00000213930	GALT	Galt	ENSMUSG00000036073	galactose-1-phosphate uridylyltransferase [Source:HGNC Symbol;Acc:HGNC:4135]
		heme	Q14412_HUMAN	Q14412	Q14412_HUMAN	G-gamma
		FeS	GLRX2_HUMAN	GLRX2	GLRX2_HUMAN	GLRX2	ENSG00000023572	GLRX2	Glrx2	ENSMUSG00000018196	glutaredoxin 2 [Source:HGNC Symbol;Acc:HGNC:16065]
		FeS	GLRX3_HUMAN	GLRX3	GLRX3_HUMAN	GLRX3	ENSG00000108010	GLRX3	Glrx3	ENSMUSG00000031068	glutaredoxin 3 [Source:HGNC Symbol;Acc:HGNC:15987]
		FeS	GLRX5_HUMAN	GLRX5	GLRX5_HUMAN	GLRX5	ENSG00000182512	GLRX5	Glrx5	ENSMUSG00000021102	glutaredoxin 5 [Source:HGNC Symbol;Acc:HGNC:20134]
		FeS	GRCR1_HUMAN	GRCR1	GRCR1_HUMAN	GRXCR1	ENSG00000215203	GRXCR1	Grxcr1	ENSMUSG00000068082	glutaredoxin and cysteine rich domain containing 1 [Source:HGNC Symbol;Acc:HGNC:31673]
		ion	GSTP1_HUMAN	GSTP1	GSTP1_HUMAN	GSTP1	ENSG00000084207	GSTP1	Gstp1	ENSMUSG00000060803	glutathione S-transferase pi 1 [Source:HGNC Symbol;Acc:HGNC:4638]
		ion	GSTP1_HUMAN	GSTP1	GSTP1_HUMAN	GSTP1	ENSG00000084207	GSTP1	Gstp2	ENSMUSG00000038155	glutathione S-transferase pi 1 [Source:HGNC Symbol;Acc:HGNC:4638]
		heme	GCYA2_HUMAN	GCYA2	GCYA2_HUMAN	GUCY1A2	ENSG00000152402	GUCY1A2	Gucy1a2	ENSMUSG00000041624	guanylate cyclase 1 soluble subunit alpha 2 [Source:HGNC Symbol;Acc:HGNC:4684]
1-2 heme	1.5	heme	GCYB1_HUMAN	GCYB1	GCYB1_HUMAN	GUCY1B1	ENSG00000061918	GUCY1B1	Gucy1b1	ENSMUSG00000028005	guanylate cyclase 1 soluble subunit beta 1 [Source:HGNC Symbol;Acc:HGNC:4687]
1-2 heme	1.5	heme	GCYB2_HUMAN	GCYB2	GCYB2_HUMAN	GUCY1B2	ENSG00000123201	GUCY1B2			guanylate cyclase 1 soluble subunit beta 2 (pseudogene) [Source:HGNC Symbol;Acc:HGNC:4686]
Fe2+ ion		ion	3HAO_HUMAN	3HAO	3HAO_HUMAN	HAAO	ENSG00000162882	HAAO	Haao	ENSMUSG00000000673	3-hydroxyanthranilate 3,4-dioxygenase [Source:HGNC Symbol;Acc:HGNC:4796]
		ion	HEPC_HUMAN	HEPC	HEPC_HUMAN	HAMP	ENSG00000105697	HAMP	Hamp	ENSMUSG00000050440	hepcidin antimicrobial peptide [Source:HGNC Symbol;Acc:HGNC:15598]
		ion	HEPC_HUMAN	HEPC	HEPC_HUMAN	HAMP	ENSG00000105697	HAMP	Hamp2	ENSMUSG00000056978	hepcidin antimicrobial peptide [Source:HGNC Symbol;Acc:HGNC:15598]
		heme	HBA_HUMAN	HBA	HBA_HUMAN	HBA1	ENSG00000206172	HBA1	Hba-a1	ENSMUSG00000069919	hemoglobin subunit alpha 1 [Source:HGNC Symbol;Acc:HGNC:4823]
		heme	HBA_HUMAN	HBA	HBA_HUMAN	HBA1	ENSG00000206172	HBA1	Hba-a2	ENSMUSG00000069917	hemoglobin subunit alpha 1 [Source:HGNC Symbol;Acc:HGNC:4823]
		heme	HBA_HUMAN	HBA	HBA_HUMAN	HBA2	ENSG00000188536	HBA2	Hba-a1	ENSMUSG00000069919	hemoglobin subunit alpha 2 [Source:HGNC Symbol;Acc:HGNC:4824]
		heme	HBA_HUMAN	HBA	HBA_HUMAN	HBA2	ENSG00000188536	HBA2	Hba-a2	ENSMUSG00000069917	hemoglobin subunit alpha 2 [Source:HGNC Symbol;Acc:HGNC:4824]
		heme	HBB_HUMAN	HBB	HBB_HUMAN	HBB	ENSG00000244734	HBB	Hbb-bs	ENSMUSG00000052305	hemoglobin subunit beta [Source:HGNC Symbol;Acc:HGNC:4827]
		heme	HBB_HUMAN	HBB	HBB_HUMAN	HBB	ENSG00000244734	HBB	Hbb-bt	ENSMUSG00000073940	hemoglobin subunit beta [Source:HGNC Symbol;Acc:HGNC:4827]
		heme	HBD_HUMAN	HBD	HBD_HUMAN	HBD	ENSG00000223609	HBD			hemoglobin subunit delta [Source:HGNC Symbol;Acc:HGNC:4829]
		heme	HBE_HUMAN	HBE	HBE_HUMAN	HBE1	ENSG00000213931	HBE1	Hbb-y	ENSMUSG00000052187	hemoglobin subunit epsilon 1 [Source:HGNC Symbol;Acc:HGNC:4830]
		heme	HBG1_HUMAN	HBG1	HBG1_HUMAN	HBG1	ENSG00000213934	HBG1			hemoglobin subunit gamma 1 [Source:HGNC Symbol;Acc:HGNC:4831]
		heme	HBG2_HUMAN	HBG2	HBG2_HUMAN	HBG2	ENSG00000196565	HBG2			hemoglobin subunit gamma 2 [Source:HGNC Symbol;Acc:HGNC:4832]
		heme	HBM_HUMAN	HBM	HBM_HUMAN	HBM	ENSG00000206177	HBM			hemoglobin subunit mu [Source:HGNC Symbol;Acc:HGNC:4826]
		heme	HBAT_HUMAN	HBAT	HBAT_HUMAN	HBQ1	ENSG00000086506	HBQ1	Hbq1a	ENSMUSG00000020295	hemoglobin subunit theta 1 [Source:HGNC Symbol;Acc:HGNC:4833]
		heme	HBAT_HUMAN	HBAT	HBAT_HUMAN	HBQ1	ENSG00000086506	HBQ1	Hbq1b	ENSMUSG00000073063	hemoglobin subunit theta 1 [Source:HGNC Symbol;Acc:HGNC:4833]
		heme	HBAZ_HUMAN	HBAZ	HBAZ_HUMAN	HBZ	ENSG00000130656	HBZ	Hba-x	ENSMUSG00000055609	hemoglobin subunit zeta [Source:HGNC Symbol;Acc:HGNC:4835]
		heme	CCHL_HUMAN	CCHL	CCHL_HUMAN	HCCS	ENSG00000004961	HCCS	Hccs	ENSMUSG00000031352	holocytochrome c synthase [Source:HGNC Symbol;Acc:HGNC:4837]
		ion	D3DRM8_HUMAN	D3DRM8	D3DRM8_HUMAN	hCG_2040046
		heme	HEBP1_HUMAN	HEBP1	HEBP1_HUMAN	HEBP1	ENSG00000013583	HEBP1	Hebp1	ENSMUSG00000042770	heme binding protein 1 [Source:HGNC Symbol;Acc:HGNC:17176]
		heme	HEBP2_HUMAN	HEBP2	HEBP2_HUMAN	HEBP2	ENSG00000051620	HEBP2	Hebp2	ENSMUSG00000019853	heme binding protein 2 [Source:HGNC Symbol;Acc:HGNC:15716]
		heme	HERC2_HUMAN	HERC2	HERC2_HUMAN	HERC2	ENSG00000128731	HERC2	Herc2	ENSMUSG00000030451	HECT and RLD domain containing E3 ubiquitin protein ligase 2 [Source:HGNC Symbol;Acc:HGNC:4868]
		heme	HERC2_HUMAN	HERC2	HERC2_HUMAN	HERC2	ENSG00000276802	HERC2			HECT and RLD domain containing E3 ubiquitin protein ligase 2 [Source:HGNC Symbol;Acc:HGNC:4868]
		heme	HERC2_HUMAN	HERC2	HERC2_HUMAN	HERC2	ENSG00000277278	HERC2			HECT and RLD domain containing E3 ubiquitin protein ligase 2 [Source:HGNC Symbol;Acc:HGNC:4868]
		ion	HGD_HUMAN	HGD	HGD_HUMAN	HGD	ENSG00000113924	HGD	Hgd	ENSMUSG00000022821	homogentisate 1,2-dioxygenase [Source:HGNC Symbol;Acc:HGNC:4892]
Fe2+ ion	1	ion	HIF1N_HUMAN	HIF1N	HIF1N_HUMAN	HIF1AN	ENSG00000166135	HIF1AN	Hif1an	ENSMUSG00000036450	hypoxia inducible factor 1 subunit alpha inhibitor [Source:HGNC Symbol;Acc:HGNC:17113]
		heme	HMOX1_HUMAN	HMOX1	HMOX1_HUMAN	HMOX1	ENSG00000100292	HMOX1	Hmox1	ENSMUSG00000005413	heme oxygenase 1 [Source:HGNC Symbol;Acc:HGNC:5013]
		heme	HMOX2_HUMAN	HMOX2	HMOX2_HUMAN	HMOX2	ENSG00000103415	HMOX2	Hmox2	ENSMUSG00000004070	heme oxygenase 2 [Source:HGNC Symbol;Acc:HGNC:5014]
		heme	HMOX2_HUMAN	HMOX2	HMOX2_HUMAN	HMOX2	ENSG00000277424	HMOX2			heme oxygenase 2 [Source:HGNC Symbol;Acc:HGNC:5014]
		ion	HPPD_HUMAN	HPPD	HPPD_HUMAN	HPD	ENSG00000158104	HPD	Hpd	ENSMUSG00000029445	4-hydroxyphenylpyruvate dioxygenase [Source:HGNC Symbol;Acc:HGNC:5147]
		ion	HPDL_HUMAN	HPDL	HPDL_HUMAN	HPDL	ENSG00000186603	HPDL	Hpdl	ENSMUSG00000043155	4-hydroxyphenylpyruvate dioxygenase like [Source:HGNC Symbol;Acc:HGNC:28242]
		heme	HEMO_HUMAN	HEMO	HEMO_HUMAN	HPX	ENSG00000110169	HPX	Hpx	ENSMUSG00000030895	hemopexin [Source:HGNC Symbol;Acc:HGNC:5171]
Fe2+ ion	1	ion	HAIR_HUMAN	HAIR	HAIR_HUMAN	HR	ENSG00000168453	HR	Hr	ENSMUSG00000022096	HR lysine demethylase and nuclear receptor corepressor [Source:HGNC Symbol;Acc:HGNC:5172]
		heme	HRG_HUMAN	HRG	HRG_HUMAN	HRG	ENSG00000113905	HRG	Hrg	ENSMUSG00000022877	histidine rich glycoprotein [Source:HGNC Symbol;Acc:HGNC:5181]
		ion	HBAP1_HUMAN	HBAP1	HBAP1_HUMAN	HSPBAP1	ENSG00000169087	HSPBAP1	Hspbap1	ENSMUSG00000022849	HSPB1 associated protein 1 [Source:HGNC Symbol;Acc:HGNC:16389]
heme	1	heme	I23O1_HUMAN	I23O1	I23O1_HUMAN	IDO1	ENSG00000131203	IDO1	Ido1	ENSMUSG00000031551	indoleamine 2,3-dioxygenase 1 [Source:HGNC Symbol;Acc:HGNC:6059]
heme	1	heme	I23O2_HUMAN	I23O2	I23O2_HUMAN	IDO2	ENSG00000188676	IDO2	Ido2	ENSMUSG00000031549	indoleamine 2,3-dioxygenase 2 [Source:HGNC Symbol;Acc:HGNC:27269]
		heme	SHIP2_HUMAN	SHIP2	SHIP2_HUMAN	INPPL1	ENSG00000165458	INPPL1	Inppl1	ENSMUSG00000032737	inositol polyphosphate phosphatase like 1 [Source:HGNC Symbol;Acc:HGNC:6080]
1x 4Fe4S	4	FeS	IREB2_HUMAN	IREB2	IREB2_HUMAN	IREB2	ENSG00000136381	IREB2	Ireb2	ENSMUSG00000032293	iron responsive element binding protein 2 [Source:HGNC Symbol;Acc:HGNC:6115]
		FeS	ISCA1_HUMAN	ISCA1	ISCA1_HUMAN	ISCA1	ENSG00000135070	ISCA1	AK157302	ENSMUSG00000078139	iron-sulfur cluster assembly 1 [Source:HGNC Symbol;Acc:HGNC:28660]
		FeS	ISCA1_HUMAN	ISCA1	ISCA1_HUMAN	ISCA1	ENSG00000135070	ISCA1	Isca1	ENSMUSG00000044792	iron-sulfur cluster assembly 1 [Source:HGNC Symbol;Acc:HGNC:28660]
		FeS	ISCA2_HUMAN	ISCA2	ISCA2_HUMAN	ISCA2	ENSG00000165898	ISCA2	Isca2	ENSMUSG00000021241	iron-sulfur cluster assembly 2 [Source:HGNC Symbol;Acc:HGNC:19857]
		FeS	ISCU_HUMAN	ISCU	ISCU_HUMAN	ISCU	ENSG00000136003	ISCU	Iscu	ENSMUSG00000025825	iron-sulfur cluster assembly enzyme [Source:HGNC Symbol;Acc:HGNC:29882]
		heme	JAK2_HUMAN	JAK2	JAK3_HUMAN	JAK3	ENSG00000105639	JAK3	Jak3	ENSMUSG00000031805	Janus kinase 3 [Source:HGNC Symbol;Acc:HGNC:6193]
Fe2+ ion	1	ion	JHD2C_HUMAN	JHD2C	JHD2C_HUMAN	JMJD1C	ENSG00000171988	JMJD1C	Jmjd1c	ENSMUSG00000037876	jumonji domain containing 1C [Source:HGNC Symbol;Acc:HGNC:12313]
Fe2+ ion	1	ion	JMJD4_HUMAN	JMJD4	JMJD4_HUMAN	JMJD4	ENSG00000081692	JMJD4	Jmjd4	ENSMUSG00000036819	jumonji domain containing 4 [Source:HGNC Symbol;Acc:HGNC:25724]
Fe2+ ion	1	ion	JMJD6_HUMAN	JMJD6	JMJD6_HUMAN	JMJD6	ENSG00000070495	JMJD6	Jmjd6	ENSMUSG00000056962	jumonji domain containing 6, arginine demethylase and lysine hydroxylase [Source:HGNC Symbol;Acc:HGNC:19355]
Fe2+ ion	1	ion	JMJD7_HUMAN	JMJD7	JMJD7_HUMAN	JMJD7	ENSG00000243789	JMJD7	Jmjd7	ENSMUSG00000098789	jumonji domain containing 7 [Source:HGNC Symbol;Acc:HGNC:34397]
		ion	JMJD8_HUMAN	JMJD8	JMJD8_HUMAN	JMJD8	ENSG00000161999	JMJD8	Jmjd8	ENSMUSG00000025736	jumonji domain containing 8 [Source:HGNC Symbol;Acc:HGNC:14148]
Fe2+ ion	1	ion	KDM2A_HUMAN	KDM2A	KDM2A_HUMAN	KDM2A	ENSG00000173120	KDM2A	Kdm2a	ENSMUSG00000054611	lysine demethylase 2A [Source:HGNC Symbol;Acc:HGNC:13606]
Fe2+ ion	1	ion	KDM2B_HUMAN	KDM2B	KDM2B_HUMAN	KDM2B	ENSG00000089094	KDM2B	Kdm2b	ENSMUSG00000029475	lysine demethylase 2B [Source:HGNC Symbol;Acc:HGNC:13610]
Fe2+ ion	1	ion	KDM3A_HUMAN	KDM3A	KDM3A_HUMAN	KDM3A	ENSG00000115548	KDM3A	Kdm3a	ENSMUSG00000053470	lysine demethylase 3A [Source:HGNC Symbol;Acc:HGNC:20815]
Fe2+ ion	1	ion	KDM3B_HUMAN	KDM3B	KDM3B_HUMAN	KDM3B	ENSG00000120733	KDM3B	Kdm3b	ENSMUSG00000038773	lysine demethylase 3B [Source:HGNC Symbol;Acc:HGNC:1337]
Fe2+ ion	1	ion	KDM4A_HUMAN	KDM4A	KDM4A_HUMAN	KDM4A	ENSG00000066135	KDM4A	Kdm4a	ENSMUSG00000033326	lysine demethylase 4A [Source:HGNC Symbol;Acc:HGNC:22978]
Fe2+ ion	1	ion	KDM4B_HUMAN	KDM4B	KDM4B_HUMAN	KDM4B	ENSG00000127663	KDM4B	Kdm4b	ENSMUSG00000024201	lysine demethylase 4B [Source:HGNC Symbol;Acc:HGNC:29136]
Fe2+ ion	1	ion	KDM4C_HUMAN	KDM4C	KDM4C_HUMAN	KDM4C	ENSG00000107077	KDM4C	Kdm4c	ENSMUSG00000028397	lysine demethylase 4C [Source:HGNC Symbol;Acc:HGNC:17071]
Fe2+ ion	1	ion	KDM4D_HUMAN	KDM4D	KDM4D_HUMAN	KDM4D	ENSG00000186280	KDM4D	Kdm4d	ENSMUSG00000053914	lysine demethylase 4D [Source:HGNC Symbol;Acc:HGNC:25498]
Fe2+ ion	1	ion	KDM4E_HUMAN	KDM4E	KDM4E_HUMAN	KDM4E	ENSG00000235268	KDM4E			lysine demethylase 4E [Source:HGNC Symbol;Acc:HGNC:37098]
Fe2+ ion	1	ion	KDM5A_HUMAN	KDM5A	KDM5A_HUMAN	KDM5A	ENSG00000073614	KDM5A	Kdm5a	ENSMUSG00000030180	lysine demethylase 5A [Source:HGNC Symbol;Acc:HGNC:9886]
Fe2+ ion	1	ion	KDM5B_HUMAN	KDM5B	KDM5B_HUMAN	KDM5B	ENSG00000117139	KDM5B	Kdm5b	ENSMUSG00000042207	lysine demethylase 5B [Source:HGNC Symbol;Acc:HGNC:18039]
Fe2+ ion	1	ion	KDM5C_HUMAN	KDM5C	KDM5C_HUMAN	KDM5C	ENSG00000126012	KDM5C	Kdm5c	ENSMUSG00000025332	lysine demethylase 5C [Source:HGNC Symbol;Acc:HGNC:11114]
Fe2+ ion	1	ion	KDM5D_HUMAN	KDM5D	KDM5D_HUMAN	KDM5D	ENSG00000012817	KDM5D	Kdm5d	ENSMUSG00000056673	lysine demethylase 5D [Source:HGNC Symbol;Acc:HGNC:11115]
Fe2+ ion		ion	KDM6A_HUMAN	KDM6A	KDM6A_HUMAN	KDM6A	ENSG00000147050	KDM6A	Kdm6a	ENSMUSG00000037369	lysine demethylase 6A [Source:HGNC Symbol;Acc:HGNC:12637]
Fe2+ ion		ion	KDM6B_HUMAN	KDM6B	KDM6B_HUMAN	KDM6B	ENSG00000132510	KDM6B	Kdm6b	ENSMUSG00000018476	lysine demethylase 6B [Source:HGNC Symbol;Acc:HGNC:29012]
Fe2+ ion	1	ion	KDM7A_HUMAN	KDM7A	KDM7A_HUMAN	KDM7A	ENSG00000006459	KDM7A	Kdm7a	ENSMUSG00000042599	lysine demethylase 7A [Source:HGNC Symbol;Acc:HGNC:22224]
Fe2+ ion	1	ion	KDM8_HUMAN	KDM8	KDM8_HUMAN	KDM8	ENSG00000155666	KDM8	Kdm8	ENSMUSG00000030752	lysine demethylase 8 [Source:HGNC Symbol;Acc:HGNC:25840]
		heme	KLKB1_HUMAN	KLKB1	KLKB1_HUMAN	KLKB1	ENSG00000164344	KLKB1	Klkb1	ENSMUSG00000109764	kallikrein B1 [Source:HGNC Symbol;Acc:HGNC:6371]
		ion	NGAL_HUMAN	NGAL	NGAL_HUMAN	LCN2	ENSG00000148346	LCN2	Lcn2	ENSMUSG00000026822	lipocalin 2 [Source:HGNC Symbol;Acc:HGNC:6526]
2x 4Fe4S	8	FeS	LIAS_HUMAN	LIAS	LIAS_HUMAN	LIAS	ENSG00000121897	LIAS	Lias	ENSMUSG00000029199	lipoic acid synthetase [Source:HGNC Symbol;Acc:HGNC:16429]
		heme	PERL_HUMAN	PERL	PERL_HUMAN	LPO	ENSG00000167419	LPO	Lpo	ENSMUSG00000009356	lactoperoxidase [Source:HGNC Symbol;Acc:HGNC:6678]
		ion	TRFL_HUMAN	TRFL	TRFL_HUMAN	LTF	ENSG00000012223	LTF	Ltf	ENSMUSG00000032496	lactotransferrin [Source:HGNC Symbol;Acc:HGNC:6720]
		heme	MYG_HUMAN	MYG	MYG_HUMAN	MB	ENSG00000198125	MB	Mb	ENSMUSG00000018893	myoglobin [Source:HGNC Symbol;Acc:HGNC:6915]
		ion	TRFM_HUMAN	TRFM	TRFM_HUMAN	MELTF	ENSG00000163975	MELTF	Meltf	ENSMUSG00000022780	melanotransferrin [Source:HGNC Symbol;Acc:HGNC:7037]
2x Fe2+ ion	2	ion	MAP11_HUMAN	MAP11	MAP11_HUMAN	METAP1	ENSG00000164024	METAP1	Metap1	ENSMUSG00000005813	methionyl aminopeptidase 1 [Source:HGNC Symbol;Acc:HGNC:15789]
2x Fe2+ ion	2	ion	MAP12_HUMAN	MAP12	MAP12_HUMAN	METAP1D	ENSG00000172878	METAP1D	Metap1d	ENSMUSG00000041921	methionyl aminopeptidase type 1D, mitochondrial [Source:HGNC Symbol;Acc:HGNC:32583]
2x Fe2+ ion	2	ion	MAP2_HUMAN	MAP2	MAP2_HUMAN	METAP2	ENSG00000111142	METAP2	Metap2	ENSMUSG00000036112	methionyl aminopeptidase 2 [Source:HGNC Symbol;Acc:HGNC:16672]
		ion	MIOX_HUMAN	MIOX	MIOX_HUMAN	MIOX	ENSG00000100253	MIOX	Miox	ENSMUSG00000022613	myo-inositol oxygenase [Source:HGNC Symbol;Acc:HGNC:14522]
2x 4Fe4S	8	FeS	MOCS1_HUMAN	MOCS1	MOCS1_HUMAN	MOCS1	ENSG00000124615	MOCS1	Mocs1	ENSMUSG00000064120	molybdenum cofactor synthesis 1 [Source:HGNC Symbol;Acc:HGNC:7190]
		heme	CP052_HUMAN	CP052	MOSMO_HUMAN	MOSMO	ENSG00000185716	MOSMO	Mosmo	ENSMUSG00000046096	modulator of smoothened [Source:HGNC Symbol;Acc:HGNC:27087]
		heme	CP052_HUMAN	CP052	MOSMO_HUMAN	MOSMO	ENSG00000284487	MOSMO			modulator of smoothened [Source:HGNC Symbol;Acc:HGNC:27087]
		heme	MOXD1_HUMAN	MOXD1	MOXD1_HUMAN	MOXD1	ENSG00000079931	MOXD1	Moxd1	ENSMUSG00000020000	monooxygenase DBH like 1 [Source:HGNC Symbol;Acc:HGNC:21063]
		heme	PERM_HUMAN	PERM	PERM_HUMAN	MPO	ENSG00000005381	MPO	Mpo	ENSMUSG00000009350	myeloperoxidase [Source:HGNC Symbol;Acc:HGNC:7218]
		ion	MPPD1_HUMAN	MPPD1	MPPD1_HUMAN	MPPED1	ENSG00000186732	MPPED1	Mpped1	ENSMUSG00000041708	metallophosphoesterase domain containing 1 [Source:HGNC Symbol;Acc:HGNC:1306]
		ion	MRE11_HUMAN	MRE11	MRE11_HUMAN	MRE11	ENSG00000020922	MRE11	Mre11a	ENSMUSG00000031928	MRE11 homolog, double strand break repair nuclease [Source:HGNC Symbol;Acc:HGNC:7230]
		ion	MSMO1_HUMAN	MSMO1	MSMO1_HUMAN	MSMO1	ENSG00000052802	MSMO1	Msmo1	ENSMUSG00000031604	methylsterol monooxygenase 1 [Source:HGNC Symbol;Acc:HGNC:10545]
2x heme	2	heme	COX1_HUMAN	COX1	COX1_HUMAN	MT-CO1	ENSG00000198804	MT-CO1	mt-Co1	ENSMUSG00000064351	mitochondrially encoded cytochrome c oxidase I [Source:HGNC Symbol;Acc:HGNC:7419]
2x heme	2	heme	CYB_HUMAN	CYB	CYB_HUMAN	MT-CYB	ENSG00000198727	MT-CYB	mt-Cytb	ENSMUSG00000064370	mitochondrially encoded cytochrome b [Source:HGNC Symbol;Acc:HGNC:7427]
1x 4Fe4S	4	FeS	MUTYH_HUMAN	MUTYH	MUTYH_HUMAN	MUTYH	ENSG00000132781	MUTYH	Mutyh	ENSMUSG00000028687	mutY DNA glycosylase [Source:HGNC Symbol;Acc:HGNC:7527]
		FeS	NARF_HUMAN	NARF	NARF_HUMAN	NARF	ENSG00000141562	NARF	Narf	ENSMUSG00000000056	nuclear prelamin A recognition factor [Source:HGNC Symbol;Acc:HGNC:29916]
1x 2Fe2S, 2x 4Fe4S	10	FeS	NDUS1_HUMAN	NDUS1	NDUS1_HUMAN	NDUFS1	ENSG00000023228	NDUFS1	Ndufs1	ENSMUSG00000025968	NADH:ubiquinone oxidoreductase core subunit S1 [Source:HGNC Symbol;Acc:HGNC:7707]
1x 2Fe2S, 2x 4Fe4S	10	FeS	NDUS1_HUMAN	NDUS1	NDUS1_HUMAN	NDUFS1	ENSG00000283447	NDUFS1			NADH:ubiquinone oxidoreductase core subunit S1 [Source:HGNC Symbol;Acc:HGNC:7707]
1x 4Fe4S	4	FeS	NDUS2_HUMAN	NDUS2	NDUS2_HUMAN	NDUFS2	ENSG00000158864	NDUFS2	Ndufs2	ENSMUSG00000013593	NADH:ubiquinone oxidoreductase core subunit S2 [Source:HGNC Symbol;Acc:HGNC:7708]
1x 4Fe4S	4	FeS	NDUS7_HUMAN	NDUS7	NDUS7_HUMAN	NDUFS7	ENSG00000115286	NDUFS7	Ndufs7	ENSMUSG00000020153	NADH:ubiquinone oxidoreductase core subunit S7 [Source:HGNC Symbol;Acc:HGNC:7714]
2x 4Fe4S	8	FeS	NDUS8_HUMAN	NDUS8	NDUS8_HUMAN	NDUFS8	ENSG00000110717	NDUFS8	Ndufs8	ENSMUSG00000059734	NADH:ubiquinone oxidoreductase core subunit S8 [Source:HGNC Symbol;Acc:HGNC:7715]
1x 4Fe4S	4	FeS	NDUV1_HUMAN	NDUV1	NDUV1_HUMAN	NDUFV1	ENSG00000167792	NDUFV1	Ndufv1	ENSMUSG00000037916	NADH:ubiquinone oxidoreductase core subunit V1 [Source:HGNC Symbol;Acc:HGNC:7716]
1x 2Fe2S	2	FeS	NDUV2_HUMAN	NDUV2	NDUV2_HUMAN	NDUFV2	ENSG00000178127	NDUFV2	Ndufv2	ENSMUSG00000024099	NADH:ubiquinone oxidoreductase core subunit V2 [Source:HGNC Symbol;Acc:HGNC:7717]
		heme	NENF_HUMAN	NENF	NENF_HUMAN	NENF	ENSG00000117691	NENF	Nenf	ENSMUSG00000037499	neudesin neurotrophic factor [Source:HGNC Symbol;Acc:HGNC:30384]
		FeS	NFS1_HUMAN	NFS1	NFS1_HUMAN	NFS1	ENSG00000244005	NFS1	Nfs1	ENSMUSG00000027618	NFS1 cysteine desulfurase [Source:HGNC Symbol;Acc:HGNC:15910]
		FeS	NFU1_HUMAN	NFU1	NFU1_HUMAN	NFU1	ENSG00000169599	NFU1	Nfu1	ENSMUSG00000029993	NFU1 iron-sulfur cluster scaffold [Source:HGNC Symbol;Acc:HGNC:16287]
		heme	NGB_HUMAN	NGB	NGB_HUMAN	NGB	ENSG00000165553	NGB	Ngb	ENSMUSG00000021032	neuroglobin [Source:HGNC Symbol;Acc:HGNC:14077]
		ion	NIF3L_HUMAN	NIF3L	NIF3L_HUMAN	NIF3L1	ENSG00000196290	NIF3L1	Nif3l1	ENSMUSG00000026036	NGG1 interacting factor 3 like 1 [Source:HGNC Symbol;Acc:HGNC:13390]
heme		heme	NOS1_HUMAN	NOS1	NOS1_HUMAN	NOS1	ENSG00000089250	NOS1	Nos1	ENSMUSG00000029361	nitric oxide synthase 1 [Source:HGNC Symbol;Acc:HGNC:7872]
heme		heme	NOS2_HUMAN	NOS2	NOS2_HUMAN	NOS2	ENSG00000007171	NOS2	Nos2	ENSMUSG00000020826	nitric oxide synthase 2 [Source:HGNC Symbol;Acc:HGNC:7873]
heme		heme	NOS3_HUMAN	NOS3	NOS3_HUMAN	NOS3	ENSG00000164867	NOS3	Nos3	ENSMUSG00000028978	nitric oxide synthase 3 [Source:HGNC Symbol;Acc:HGNC:7876]
		heme	NOX1_HUMAN	NOX1	NOX1_HUMAN	NOX1	ENSG00000007952	NOX1	Nox1	ENSMUSG00000031257	NADPH oxidase 1 [Source:HGNC Symbol;Acc:HGNC:7889]
		heme	NOX4_HUMAN	NOX4	NOX4_HUMAN	NOX4	ENSG00000086991	NOX4	Nox4	ENSMUSG00000030562	NADPH oxidase 4 [Source:HGNC Symbol;Acc:HGNC:7891]
		heme	NOX5_HUMAN	NOX5	NOX5_HUMAN	NOX5	ENSG00000255346	NOX5			NADPH oxidase 5 [Source:HGNC Symbol;Acc:HGNC:14874]
heme		heme	NPAS2_HUMAN	NPAS2	NPAS2_HUMAN	NPAS2	ENSG00000170485	NPAS2	Npas2	ENSMUSG00000026077	neuronal PAS domain protein 3 [Source:HGNC Symbol;Acc:HGNC:19311]
		heme	NR1D1_HUMAN	NR1D1	NR1D1_HUMAN	NR1D1	ENSG00000126368	NR1D1	Nr1d1	ENSMUSG00000020889	nuclear receptor subfamily 1 group D member 1 [Source:HGNC Symbol;Acc:HGNC:7962]
		heme	NR1D2_HUMAN	NR1D2	NR1D2_HUMAN	NR1D2	ENSG00000174738	NR1D2	Nr1d2	ENSMUSG00000021775	nuclear receptor subfamily 1 group D member 2 [Source:HGNC Symbol;Acc:HGNC:7963]
1x 4Fe4S	4	FeS	NTH_HUMAN	NTH	NTH_HUMAN	NTHL1	ENSG00000065057	NTHL1	Nthl1	ENSMUSG00000041429	nth like DNA glycosylase 1 [Source:HGNC Symbol;Acc:HGNC:8028]
4x 4Fe4S (shares 2 with NUBP2) (effectively 3 each)	12	FeS	NUBP1_HUMAN	NUBP1	NUBP1_HUMAN	NUBP1	ENSG00000103274	NUBP1	Nubp1	ENSMUSG00000022503	nucleotide binding protein 1 [Source:HGNC Symbol;Acc:HGNC:8041]
4x 4Fe4S (shares 2 with NUBP1) (effectively 3 each)	12	FeS	NUBP2_HUMAN	NUBP2	NUBP2_HUMAN	NUBP2	ENSG00000095906	NUBP2	Nubp2	ENSMUSG00000039183	nucleotide binding protein 2 [Source:HGNC Symbol;Acc:HGNC:8042]
1x 4Fe4S	4	FeS	NUBPL_HUMAN	NUBPL	NUBPL_HUMAN	NUBPL	ENSG00000151413	NUBPL	Nubpl	ENSMUSG00000035142	nucleotide binding protein like [Source:HGNC Symbol;Acc:HGNC:20278]
Fe2+ ion	1	ion	OGFD1_HUMAN	OGFD1	OGFD1_HUMAN	OGFOD1	ENSG00000087263	OGFOD1	Ogfod1	ENSMUSG00000033009	2-oxoglutarate and iron dependent oxygenase domain containing 1 [Source:HGNC Symbol;Acc:HGNC:25585]
Fe2+ ion	1	ion	OGFD2_HUMAN	OGFD2	OGFD2_HUMAN	OGFOD2	ENSG00000111325	OGFOD2	Ogfod2	ENSMUSG00000023707	2-oxoglutarate and iron dependent oxygenase domain containing 2 [Source:HGNC Symbol;Acc:HGNC:25823]
Fe2+ ion	1	ion	OGFD3_HUMAN	OGFD3	OGFD3_HUMAN	OGFOD3	ENSG00000181396	OGFOD3	Ogfod3	ENSMUSG00000025169	2-oxoglutarate and iron dependent oxygenase domain containing 3 [Source:HGNC Symbol;Acc:HGNC:26174]
		ion	OSGEP_HUMAN	OSGEP	OSGEP_HUMAN	OSGEP	ENSG00000092094	OSGEP	Osgep	ENSMUSG00000006289	O-sialoglycoprotein endopeptidase [Source:HGNC Symbol;Acc:HGNC:18028]
		ion	P3H1_HUMAN	P3H1	P3H1_HUMAN	P3H1	ENSG00000117385	P3H1	P3h1	ENSMUSG00000028641	prolyl 3-hydroxylase 1 [Source:HGNC Symbol;Acc:HGNC:19316]
		ion	P3H2_HUMAN	P3H2	P3H2_HUMAN	P3H2	ENSG00000090530	P3H2	P3h2	ENSMUSG00000038168	prolyl 3-hydroxylase 2 [Source:HGNC Symbol;Acc:HGNC:19317]
		ion	P3H3_HUMAN	P3H3	P3H3_HUMAN	P3H3	ENSG00000110811	P3H3	P3h3	ENSMUSG00000023191	prolyl 3-hydroxylase 3 [Source:HGNC Symbol;Acc:HGNC:19318]
Fe2+ ion	1	ion	P4HA1_HUMAN	P4HA1	P4HA1_HUMAN	P4HA1	ENSG00000122884	P4HA1	P4ha1	ENSMUSG00000019916	prolyl 4-hydroxylase subunit alpha 1 [Source:HGNC Symbol;Acc:HGNC:8546]
Fe2+ ion	1	ion	P4HA2_HUMAN	P4HA2	P4HA2_HUMAN	P4HA2	ENSG00000072682	P4HA2	P4ha2	ENSMUSG00000018906	prolyl 4-hydroxylase subunit alpha 2 [Source:HGNC Symbol;Acc:HGNC:8547]
Fe2+ ion	1	ion	P4HA3_HUMAN	P4HA3	P4HA3_HUMAN	P4HA3	ENSG00000149380	P4HA3	P4ha3	ENSMUSG00000051048	prolyl 4-hydroxylase subunit alpha 3 [Source:HGNC Symbol;Acc:HGNC:30135]
Fe2+ ion	1	ion	P4HTM_HUMAN	P4HTM	P4HTM_HUMAN	P4HTM	ENSG00000178467	P4HTM	P4htm	ENSMUSG00000006675	prolyl 4-hydroxylase, transmembrane [Source:HGNC Symbol;Acc:HGNC:28858]
		ion	PH4H_HUMAN	PH4H	PH4H_HUMAN	PAH	ENSG00000171759	PAH	Pah	ENSMUSG00000020051	phenylalanine hydroxylase [Source:HGNC Symbol;Acc:HGNC:8582]
		heme	PER1_HUMAN	PER1	PER1_HUMAN	PER1	ENSG00000179094	PER1	Per1	ENSMUSG00000020893	period circadian regulator 1 [Source:HGNC Symbol;Acc:HGNC:8845]
		heme	PER3_HUMAN	PER3	PER3_HUMAN	PER3	ENSG00000049246	PER3	Per3	ENSMUSG00000028957	period circadian regulator 3 [Source:HGNC Symbol;Acc:HGNC:8847]
		heme	Q6LEN0_HUMAN	Q6LEN0	Q6LEN0_HUMAN	PGIS
		heme	PGRC1_HUMAN	PGRC1	PGRC1_HUMAN	PGRMC1	ENSG00000101856	PGRMC1	Pgrmc1	ENSMUSG00000006373	progesterone receptor membrane component 1 [Source:HGNC Symbol;Acc:HGNC:16090]
		heme	PGRC2_HUMAN	PGRC2	PGRC2_HUMAN	PGRMC2	ENSG00000164040	PGRMC2	Pgrmc2	ENSMUSG00000049940	progesterone receptor membrane component 2 [Source:HGNC Symbol;Acc:HGNC:16089]
		ion	PHF2_HUMAN	PHF2	PHF2_HUMAN	PHF2	ENSG00000197724	PHF2	Phf2	ENSMUSG00000038025	PHD finger protein 2 [Source:HGNC Symbol;Acc:HGNC:8920]
Fe2+ ion	1	ion	PHF8_HUMAN	PHF8	PHF8_HUMAN	PHF8	ENSG00000172943	PHF8	Phf8	ENSMUSG00000041229	PHD finger protein 8 [Source:HGNC Symbol;Acc:HGNC:20672]
		ion	PAHX_HUMAN	PAHX	PAHX_HUMAN	PHYH	ENSG00000107537	PHYH	Phyh	ENSMUSG00000026664	phytanoyl-CoA 2-hydroxylase [Source:HGNC Symbol;Acc:HGNC:8940]
		ion	PHYD1_HUMAN	PHYD1	PHYD1_HUMAN	PHYHD1	ENSG00000175287	PHYHD1	Phyhd1	ENSMUSG00000079484	phytanoyl-CoA dioxygenase domain containing 1 [Source:HGNC Symbol;Acc:HGNC:23396]
		ion	PIR_HUMAN	PIR	PIR_HUMAN	PIR	ENSG00000087842	PIR	Pir	ENSMUSG00000031379	pirin [Source:HGNC Symbol;Acc:HGNC:30048]
Fe2+ ion		ion	PLOD1_HUMAN	PLOD1	PLOD1_HUMAN	PLOD1	ENSG00000083444	PLOD1	Plod1	ENSMUSG00000019055	procollagen-lysine,2-oxoglutarate 5-dioxygenase 1 [Source:HGNC Symbol;Acc:HGNC:9081]
Fe2+ ion		ion	PLOD2_HUMAN	PLOD2	PLOD2_HUMAN	PLOD2	ENSG00000152952	PLOD2	Plod2	ENSMUSG00000032374	procollagen-lysine,2-oxoglutarate 5-dioxygenase 2 [Source:HGNC Symbol;Acc:HGNC:9082]
Fe2+ ion		ion	PLOD3_HUMAN	PLOD3	PLOD3_HUMAN	PLOD3	ENSG00000106397	PLOD3	Plod3	ENSMUSG00000004846	procollagen-lysine,2-oxoglutarate 5-dioxygenase 3 [Source:HGNC Symbol;Acc:HGNC:9083]
1x 4Fe4S	4	FeS	DPOLA_HUMAN	DPOLA	DPOLA_HUMAN	POLA1	ENSG00000101868	POLA1	Pola1	ENSMUSG00000006678	DNA polymerase alpha 1, catalytic subunit [Source:HGNC Symbol;Acc:HGNC:9173]
1x 4Fe4S	4	FeS	DPOD1_HUMAN	DPOD1	DPOD1_HUMAN	POLD1	ENSG00000062822	POLD1	Pold1	ENSMUSG00000038644	DNA polymerase delta 1, catalytic subunit [Source:HGNC Symbol;Acc:HGNC:9175]
		FeS	DPOE1_HUMAN	DPOE1	DPOE1_HUMAN	POLE	ENSG00000177084	POLE	Pole	ENSMUSG00000007080	DNA polymerase epsilon, catalytic subunit [Source:HGNC Symbol;Acc:HGNC:9177]
1x 4Fe4S	4	FeS	PUR1_HUMAN	PUR1	PUR1_HUMAN	PPAT	ENSG00000128059	PPAT	Ppat	ENSMUSG00000029246	phosphoribosyl pyrophosphate amidotransferase [Source:HGNC Symbol;Acc:HGNC:9238]
		ion	PP1A_HUMAN	PP1A	PP1A_HUMAN	PPP1CA	ENSG00000172531	PPP1CA	Ppp1ca	ENSMUSG00000040385	protein phosphatase 1 catalytic subunit alpha [Source:HGNC Symbol;Acc:HGNC:9281]
Fe3+ ion		ion	PP2BA_HUMAN	PP2BA	PP2BA_HUMAN	PPP3CA	ENSG00000138814	PPP3CA	Ppp3ca	ENSMUSG00000028161	protein phosphatase 3 catalytic subunit alpha [Source:HGNC Symbol;Acc:HGNC:9314]
Fe3+ ion		ion	PP2BB_HUMAN	PP2BB	PP2BB_HUMAN	PPP3CB	ENSG00000107758	PPP3CB	Ppp3cb	ENSMUSG00000021816	protein phosphatase 3 catalytic subunit beta [Source:HGNC Symbol;Acc:HGNC:9315]
Fe3+ ion	1	ion	PP2BC_HUMAN	PP2BC	PP2BC_HUMAN	PPP3CC	ENSG00000120910	PPP3CC	Ppp3cc	ENSMUSG00000022092	protein phosphatase 3 catalytic subunit gamma [Source:HGNC Symbol;Acc:HGNC:9316]
1x 4Fe4S	4	FeS	PRI2_HUMAN	PRI2	PRI2_HUMAN	PRIM2	ENSG00000146143	PRIM2	Prim2	ENSMUSG00000026134	DNA primase subunit 2 [Source:HGNC Symbol;Acc:HGNC:9370]
		heme	PGES2_HUMAN	PGES2	PGES2_HUMAN	PTGES2	ENSG00000148334	PTGES2	Ptges2	ENSMUSG00000026820	prostaglandin E synthase 2 [Source:HGNC Symbol;Acc:HGNC:17822]
heme		heme	PTGIS_HUMAN	PTGIS	PTGIS_HUMAN	PTGIS	ENSG00000124212	PTGIS	Ptgis	ENSMUSG00000017969	prostaglandin I2 synthase [Source:HGNC Symbol;Acc:HGNC:9603]
		heme	PGH1_HUMAN	PGH1	PGH1_HUMAN	PTGS1	ENSG00000095303	PTGS1	Ptgs1	ENSMUSG00000047250	prostaglandin-endoperoxide synthase 1 [Source:HGNC Symbol;Acc:HGNC:9604]
		heme	PGH2_HUMAN	PGH2	PGH2_HUMAN	PTGS2	ENSG00000073756	PTGS2	Ptgs2	ENSMUSG00000032487	prostaglandin-endoperoxide synthase 2 [Source:HGNC Symbol;Acc:HGNC:9605]
		heme	PXDN_HUMAN	PXDN	PXDN_HUMAN	PXDN	ENSG00000130508	PXDN	Pxdn	ENSMUSG00000020674	peroxidasin [Source:HGNC Symbol;Acc:HGNC:14966]
		heme	PXDNL_HUMAN	PXDNL	PXDNL_HUMAN	PXDNL	ENSG00000147485	PXDNL			peroxidasin like [Source:HGNC Symbol;Acc:HGNC:26359]
1x 4Fe4S	4	FeS	REV3L_HUMAN	REV3L	REV3L_HUMAN	REV3L	ENSG00000009413	REV3L	Rev3l	ENSMUSG00000019841	REV3 like, DNA directed polymerase zeta catalytic subunit [Source:HGNC Symbol;Acc:HGNC:9968]
1x 2Fe2S	2	FeS	RFESD_HUMAN	RFESD	RFESD_HUMAN	RFESD	ENSG00000175449	RFESD	Rfesd	ENSMUSG00000043190	Rieske Fe-S domain containing [Source:HGNC Symbol;Acc:HGNC:29587]
Fe2+ ion	1	ion	RIOX1_HUMAN	RIOX1	RIOX1_HUMAN	RIOX1	ENSG00000170468	RIOX1	Riox1	ENSMUSG00000046791	ribosomal oxygenase 1 [Source:HGNC Symbol;Acc:HGNC:20968]
Fe2+ ion	1	ion	RIOX2_HUMAN	RIOX2	RIOX2_HUMAN	RIOX2	ENSG00000170854	RIOX2	Riox2	ENSMUSG00000022724	ribosomal oxygenase 2 [Source:HGNC Symbol;Acc:HGNC:19441]
		heme	RORA_HUMAN	RORA	RORA_HUMAN	RORA	ENSG00000069667	RORA	Rora	ENSMUSG00000032238	RAR related orphan receptor A [Source:HGNC Symbol;Acc:HGNC:10258]
		heme	RORB_HUMAN	RORB	RORB_HUMAN	RORB	ENSG00000198963	RORB	Rorb	ENSMUSG00000036192	RAR related orphan receptor B [Source:HGNC Symbol;Acc:HGNC:10259]
		heme	RORG_HUMAN	RORG	RORG_HUMAN	RORC	ENSG00000143365	RORC	Rorc	ENSMUSG00000028150	RAR related orphan receptor C [Source:HGNC Symbol;Acc:HGNC:10260]
Fe2+ ion	1	ion	RPE_HUMAN	RPE	RPE_HUMAN	RPE	ENSG00000197713	RPE	Rpe	ENSMUSG00000026005	ribulose-5-phosphate-3-epimerase [Source:HGNC Symbol;Acc:HGNC:10293]
Fe2+ ion	1	ion	RPE65_HUMAN	RPE65	RPE65_HUMAN	RPE65	ENSG00000116745	RPE65	Rpe65	ENSMUSG00000028174	retinoid isomerohydrolase RPE65 [Source:HGNC Symbol;Acc:HGNC:10294]
Fe2+ ion	1	ion	RPEL1_HUMAN	RPEL1	RPEL1_HUMAN	RPEL1	ENSG00000235376	RPEL1	Rpe	ENSMUSG00000026005	ribulose-5-phosphate-3-epimerase like 1 [Source:HGNC Symbol;Acc:HGNC:45241]
		ion	RIR2_HUMAN	RIR2	RIR2_HUMAN	RRM2	ENSG00000171848	RRM2	Rrm2	ENSMUSG00000020649	ribonucleotide reductase regulatory subunit M2 [Source:HGNC Symbol;Acc:HGNC:10452]
		ion	RIR2B_HUMAN	RIR2B	RIR2B_HUMAN	RRM2B	ENSG00000048392	RRM2B	Rrm2b	ENSMUSG00000022292	ribonucleotide reductase regulatory TP53 inducible subunit M2B [Source:HGNC Symbol;Acc:HGNC:17296]
		FeS	RSAD1_HUMAN	RSAD1	RSAD1_HUMAN	RSAD1	ENSG00000136444	RSAD1	Rsad1	ENSMUSG00000039096	radical S-adenosyl methionine domain containing 1 [Source:HGNC Symbol;Acc:HGNC:25634]
1x 4Fe4S	4	FeS	RSAD2_HUMAN	RSAD2	RSAD2_HUMAN	RSAD2	ENSG00000134321	RSAD2	Rsad2	ENSMUSG00000020641	radical S-adenosyl methionine domain containing 2 [Source:HGNC Symbol;Acc:HGNC:30908]
		FeS	RTEL1_HUMAN	RTEL1	RTEL1_HUMAN	RTEL1	ENSG00000258366	RTEL1	Rtel1	ENSMUSG00000038685	regulator of telomere elongation helicase 1 [Source:HGNC Symbol;Acc:HGNC:15888]
		ion	SC5D_HUMAN	SC5D	SC5D_HUMAN	SC5D	ENSG00000109929	SC5D	Sc5d	ENSMUSG00000032018	sterol-C5-desaturase [Source:HGNC Symbol;Acc:HGNC:10547]
2x Fe2+ ion	2	ion	ACOD_HUMAN	ACOD	ACOD_HUMAN	SCD	ENSG00000099194	SCD	Scd2	ENSMUSG00000025203	stearoyl-CoA desaturase [Source:HGNC Symbol;Acc:HGNC:10571]
2x Fe2+ ion	2	ion	ACOD_HUMAN	ACOD	ACOD_HUMAN	SCD	ENSG00000099194	SCD	Scd4	ENSMUSG00000050195	stearoyl-CoA desaturase [Source:HGNC Symbol;Acc:HGNC:10571]
2x ion	2	ion	SCD5_HUMAN	SCD5	SCD5_HUMAN	SCD5	ENSG00000145284	SCD5			stearoyl-CoA desaturase 5 [Source:HGNC Symbol;Acc:HGNC:21088]
1x 2Fe2S, 1x 3Fe3S, 1x 4Fe4S	9	FeS	SDHB_HUMAN	SDHB	SDHB_HUMAN	SDHB	ENSG00000117118	SDHB	Sdhb	ENSMUSG00000009863	succinate dehydrogenase complex iron sulfur subunit B [Source:HGNC Symbol;Acc:HGNC:10681]
heme ( shared between sdhc and sdhd)	0.5	heme	C560_HUMAN	C560	C560_HUMAN	SDHC	ENSG00000143252	SDHC	Sdhc	ENSMUSG00000058076	succinate dehydrogenase complex subunit C [Source:HGNC Symbol;Acc:HGNC:10682]
heme ( shared between sdhc and sdhd)	0.5	heme	DHSD_HUMAN	DHSD	DHSD_HUMAN	SDHD	ENSG00000204370	SDHD	Sdhd	ENSMUSG00000000171	succinate dehydrogenase complex subunit D [Source:HGNC Symbol;Acc:HGNC:10683]
		ion	NRAM1_HUMAN	NRAM1	NRAM1_HUMAN	SLC11A1	ENSG00000018280	SLC11A1	Slc11a1	ENSMUSG00000026177	solute carrier family 11 member 1 [Source:HGNC Symbol;Acc:HGNC:10907]
		ion	NRAM2_HUMAN	NRAM2	NRAM2_HUMAN	SLC11A2	ENSG00000110911	SLC11A2	Slc11a2	ENSMUSG00000023030	solute carrier family 11 member 2 [Source:HGNC Symbol;Acc:HGNC:10908]
		ion	MFRN2_HUMAN	MFRN2	MFRN2_HUMAN	SLC25A28	ENSG00000155287	SLC25A28	Slc25a28	ENSMUSG00000040414	solute carrier family 25 member 28 [Source:HGNC Symbol;Acc:HGNC:23472]
		ion	MFRN1_HUMAN	MFRN1	MFRN1_HUMAN	SLC25A37	ENSG00000147454	SLC25A37	Slc25a37	ENSMUSG00000034248	solute carrier family 25 member 37 [Source:HGNC Symbol;Acc:HGNC:29786]
		ion	S40A1_HUMAN	S40A1	S40A1_HUMAN	SLC40A1	ENSG00000138449	SLC40A1	Slc40a1	ENSMUSG00000025993	solute carrier family 40 member 1 [Source:HGNC Symbol;Acc:HGNC:10909]
		heme	PCFT_HUMAN	PCFT	PCFT_HUMAN	SLC46A1	ENSG00000076351	SLC46A1	Slc46a1	ENSMUSG00000020829	solute carrier family 46 member 1 [Source:HGNC Symbol;Acc:HGNC:30521]
		heme	HRG1_HUMAN	HRG1	HRG1_HUMAN	SLC48A1	ENSG00000211584	SLC48A1	Slc48a1	ENSMUSG00000081534	solute carrier family 48 member 1 [Source:HGNC Symbol;Acc:HGNC:26035]
		heme	SRC_HUMAN	SRC	SRC_HUMAN	SRC	ENSG00000197122	SRC	Src	ENSMUSG00000027646	SRC proto-oncogene, non-receptor tyrosine kinase [Source:HGNC Symbol;Acc:HGNC:11283]
		heme	STC2_HUMAN	STC2	STC2_HUMAN	STC2	ENSG00000113739	STC2	Stc2	ENSMUSG00000020303	stanniocalcin 2 [Source:HGNC Symbol;Acc:HGNC:11374]
heme		heme	STEA1_HUMAN	STEA1	STEA1_HUMAN	STEAP1	ENSG00000164647	STEAP1	Steap1	ENSMUSG00000015652	STEAP family member 1 [Source:HGNC Symbol;Acc:HGNC:11378]
heme		heme	STEA2_HUMAN	STEA2	STEA2_HUMAN	STEAP2	ENSG00000157214	STEAP2	Steap2	ENSMUSG00000015653	STEAP2 metalloreductase [Source:HGNC Symbol;Acc:HGNC:17885]
heme		heme	STEA3_HUMAN	STEA3	STEA3_HUMAN	STEAP3	ENSG00000115107	STEAP3	Steap3	ENSMUSG00000026389	STEAP3 metalloreductase [Source:HGNC Symbol;Acc:HGNC:24592]
heme		heme	STEA4_HUMAN	STEA4	STEA4_HUMAN	STEAP4	ENSG00000127954	STEAP4	Steap4	ENSMUSG00000012428	STEAP4 metalloreductase [Source:HGNC Symbol;Acc:HGNC:21923]
		heme	SUOX_HUMAN	SUOX	SUOX_HUMAN	SUOX	ENSG00000139531	SUOX	Suox	ENSMUSG00000049858	sulfite oxidase [Source:HGNC Symbol;Acc:HGNC:11460]
heme		heme	THAS_HUMAN	THAS	THAS_HUMAN	TBXAS1	ENSG00000059377	TBXAS1	Tbxas1	ENSMUSG00000029925	thromboxane A synthase 1 [Source:HGNC Symbol;Acc:HGNC:11609]
heme	1	heme	T23O_HUMAN	T23O	T23O_HUMAN	TDO2	ENSG00000151790	TDO2	Tdo2	ENSMUSG00000028011	tryptophan 2,3-dioxygenase [Source:HGNC Symbol;Acc:HGNC:11708]
heme	1	heme	T23O_HUMAN	T23O	T23O_HUMAN	TDO2	ENSG00000262635	TDO2			tryptophan 2,3-dioxygenase [Source:HGNC Symbol;Acc:HGNC:11708]
Fe2+ ion	1	ion	TET1_HUMAN	TET1	TET1_HUMAN	TET1	ENSG00000138336	TET1	Tet1	ENSMUSG00000047146	tet methylcytosine dioxygenase 1 [Source:HGNC Symbol;Acc:HGNC:29484]
Fe2+ ion	1	ion	TET2_HUMAN	TET2	TET2_HUMAN	TET2	ENSG00000168769	TET2	Tet2	ENSMUSG00000040943	tet methylcytosine dioxygenase 2 [Source:HGNC Symbol;Acc:HGNC:25941]
Fe2+ ion	1	ion	TET3_HUMAN	TET3	TET3_HUMAN	TET3	ENSG00000187605	TET3	Tet3	ENSMUSG00000034832	tet methylcytosine dioxygenase 3 [Source:HGNC Symbol;Acc:HGNC:28313]
		ion	TRFE_HUMAN	TRFE	TRFE_HUMAN	TF	ENSG00000091513	TF	Trf	ENSMUSG00000032554	transferrin [Source:HGNC Symbol;Acc:HGNC:11740]
Fe2+ ion		ion	TY3H_HUMAN	TY3H	TY3H_HUMAN	TH	ENSG00000180176	TH	Th	ENSMUSG00000000214	tyrosine hydroxylase [Source:HGNC Symbol;Acc:HGNC:11782]
		heme	THAP4_HUMAN	THAP4	THAP4_HUMAN	THAP4	ENSG00000176946	THAP4	Thap4	ENSMUSG00000026279	THAP domain containing 4 [Source:HGNC Symbol;Acc:HGNC:23187]
		ion	TMM62_HUMAN	TMM62	TMM62_HUMAN	TMEM62	ENSG00000137842	TMEM62	Tmem62	ENSMUSG00000054484	transmembrane protein 62 [Source:HGNC Symbol;Acc:HGNC:26269]
Fe2+ ion	1	ion	TMLH_HUMAN	TMLH	TMLH_HUMAN	TMLHE	ENSG00000185973	TMLHE	Tmlhe	ENSMUSG00000079834	trimethyllysine hydroxylase, epsilon [Source:HGNC Symbol;Acc:HGNC:18308]
		ion	TMPPE_HUMAN	TMPPE	TMPPE_HUMAN	TMPPE	ENSG00000188167	TMPPE	Tmppe	ENSMUSG00000079260	transmembrane protein with metallophosphoesterase domain [Source:HGNC Symbol;Acc:HGNC:33865]
Fe2+ ion		ion	TPH1_HUMAN	TPH1	TPH1_HUMAN	TPH1	ENSG00000129167	TPH1	Tph1	ENSMUSG00000040046	tryptophan hydroxylase 1 [Source:HGNC Symbol;Acc:HGNC:12008]
Fe2+ ion		ion	TPH2_HUMAN	TPH2	TPH2_HUMAN	TPH2	ENSG00000139287	TPH2	Tph2	ENSMUSG00000006764	tryptophan hydroxylase 2 [Source:HGNC Symbol;Acc:HGNC:20692]
		heme	PERT_HUMAN	PERT	PERT_HUMAN	TPO	ENSG00000115705	TPO	Tpo	ENSMUSG00000020673	thyroid peroxidase [Source:HGNC Symbol;Acc:HGNC:12015]
		heme	PERT_HUMAN	PERT	PERT_HUMAN	TPO	ENSG00000277603	TPO			thyroid peroxidase [Source:HGNC Symbol;Acc:HGNC:12015]
		ion	K1456_HUMAN	K1456	TRM9B_HUMAN	TRMT9B	ENSG00000250305	TRMT9B	Trmt9b	ENSMUSG00000039620	tRNA methyltransferase 9B (putative) [Source:HGNC Symbol;Acc:HGNC:26725]
1x 4Fe4S	4	FeS	TYW1B_HUMAN	TYW1B	TYW1B_HUMAN	TYW1B	ENSG00000277149	TYW1B	Tyw1	ENSMUSG00000056310	tRNA-yW synthesizing protein 1 homolog B [Source:HGNC Symbol;Acc:HGNC:33908]
Fe2+ ion	1	ion	TYW5_HUMAN	TYW5	TYW5_HUMAN	TYW5	ENSG00000162971	TYW5	Tyw5	ENSMUSG00000048495	tRNA-yW synthesizing protein 5 [Source:HGNC Symbol;Acc:HGNC:26754]
1x 2Fe2S	2	FeS	UCRI_HUMAN	UCRI	UCRI_HUMAN	UQCRFS1	ENSG00000169021	UQCRFS1	Uqcrfs1	ENSMUSG00000038462	ubiquinol-cytochrome c reductase, Rieske iron-sulfur polypeptide 1 [Source:HGNC Symbol;Acc:HGNC:12587]
1x 2Fe2S	2	FeS	UCRIL_HUMAN	UCRIL	UCRIL_HUMAN	UQCRFS1P1	ENSG00000226085	UQCRFS1P1			ubiquinol-cytochrome c reductase, Rieske iron-sulfur polypeptide 1 pseudogene 1 [Source:HGNC Symbol;Acc:HGNC:12588]
Fe2+ ion		ion	UTY_HUMAN	UTY	UTY_HUMAN	UTY	ENSG00000183878	UTY	Uty	ENSMUSG00000068457	ubiquitously transcribed tetratricopeptide repeat containing, Y-linked [Source:HGNC Symbol;Acc:HGNC:12638]
2x 2Fe2S	4	FeS	XDH_HUMAN	XDH	XDH_HUMAN	XDH	ENSG00000158125	XDH	Xdh	ENSMUSG00000024066	xanthine dehydrogenase [Source:HGNC Symbol;Acc:HGNC:12805]
		heme	A0A024RAI7_HUMAN	A0A024RAI7
		heme	GCYA3_HUMAN	GCYA3

## Sheet: Method
	Took human Uniprot IDs from Andreini, 2018, Metallomics and converted them to human gene names using
	https://www.uniprot.org/uploadlists/
	Took human gene names and searched for mouse homologs using
	http://useast.ensembl.org/biomart/martview/499faef6c884cf4ff6bc5a9282b33747
	entry with multiple results
	no orthologue found
	mouse gene manual entry
	poor annotation in uniprot
	human gene manual entry
