# Supplementary material for: Analysis of Iron and Iron-Interacting Protein Dynamics During T-Cell Activation
Source: Front Immunol. 2021 Aug 12;12:714613. doi: 10.3389/fimmu.2021.714613 (PMC8647206; doi:10.3389/fimmu.2021.714613)
Supplement: Supplementary file 3 [file Table_2.xlsx]

## Sheet: Iron interacting proteins
ALL detected	Copy Number				Concentration
	CD8+ 24h	CTL	CD4+ 24h	TH1	CD8+ 24h	CTL	CD4+ 24h	TH1		Fold changed derived from Howden et al., 2019
Gene.name	Fold.change	Fold.change	Fold.change	Fold.change	Fold.change	Fold.change	Fold.change	Fold.change		Upregulated from 0 copies
Abcb6	11.5	22.7	7.9	17.8	4.1	6.4	3.5	5.7		Upregulated - fold change greater than 1.5
Abcb7	4.9	2	1.8	ns	1.8	0.6	ns	0.3		Downregulated to 0 copies
Abce1	4.6	5.3	1.9	2.3	1.7	ns	ns	ns		Downregulated - fold change greater than 1.5
Abcg3	ns	3.4	ns	1.6	0.4	ns	0.4	0.5		ns - non significant
Aco1	3.7	2	2.3	3.7	ns	0.6	ns	ns
Aco2	1.9	3.1	3.6	2.2	ns	ns	1.6	ns
Acp5	0.5	1.7	0.2	13.7	0.2	0.5	0.1	4.4
Adgb	8.8	NA	7.7	2.2	ns	NA	3.4	ns
Adi1	4	3.6	12.9	4.1	ns	ns	5.8	ns
Ado	1.7	1.9	ns	2.7	0.6	0.5	0.3	ns
AK157302/Isca1	26.1	9	9	3.1	9.5	2.5	4	ns
Alb	0.1	NA	0.1	NA	0	NA	0.1	NA
Alkbh1	4	0.6	1.9	ns	ns	0.2	ns	ns
Alkbh2	NA	ns	7.6	NA	NA	ns	3.4	NA
Alkbh3	4.9	5	2.5	8.3	1.8	ns	ns	2.7
Alkbh4	16.6	7.1	3.2	4	6	2	ns	ns
Alkbh5	3.8	6.9	1.9	2.6	ns	1.9	ns	ns
Alkbh6	48.7	33.9	26.6	13.5	17.6	9.5	11.9	4.3
Alkbh7	9.2	10.2	NA	22.2	3.3	2.9	NA	7.1
Alkbh8	13.9	12.4	4.9	5.6	5	3.5	2.2	1.8
Alox15	ns	ns	NA	ns	ns	ns	NA	ns
Alox5	NA	ns	NA	ns	NA	ns	NA	ns
Asph	9.2	16.4	0.5	1.9	3.3	4.6	0.2	0.6
Bach1	ns	ns	1.7	3.1	0.3	0.2	ns	ns
Bola1	45.5	169.4	ns	9.6	16.5	47.8	0.3	3.1
Bola2	10.2	15.1	ns	27.2	3.7	4.3	ns	8.7
Bola3	4.8	28.2	NA	24.5	1.8	8	NA	7.8
Brip1	176.5	94.6	2.1	74.6	63.4	26.4	ns	23.9
Cat	1.7	3.7	ns	3.4	0.6	ns	0.6	ns
Cdk5rap1	12	20	6	6.4	4.3	5.6	2.7	2.1
Cdkal1	6.7	2.5	4.5	2.3	2.4	ns	2	ns
Ciapin1	7.1	19.1	159	323.7	2.6	5.4	72	103.9
Cisd1	2.8	7	0.5	ns	ns	2	0.2	0.4
Cisd2	5.3	4.4	0.1	ns	ns	ns	0.1	0.5
Cisd3	10.3	5.6	NA	1.8	3.7	1.6	NA	0.6
Copa	3.5	5.1	2	3.9	ns	ns	ns	ns
Coq7	17.8	31.8	NA	NA	6.5	9	NA	NA
Cox15	4.2	6	5.2	13.4	1.5	ns	2.3	4.3
Cox5a	2.2	7.9	19.2	116.9	ns	2.3	8.7	37.5
Cyb561d1	ns	NA	ns	NA	ns	NA	ns	NA
Cyb561d2	4.7	0.3	2.1	2.1	1.7	0.1	ns	ns
Cyb5a	ns	10.1	11.1	56.1	0.5	2.9	5	18
Cyb5b	9.9	33.4	2.8	65.7	3.6	9.4	ns	21
Cyb5r4	4.8	8.7	ns	5	1.7	2.4	0.5	1.6
Cyba	17.6	39.5	28.5	23.5	6.3	11	12.7	7.6
Cybb	NA	ns	63.8	NA	NA	ns	28.1	NA
Cyc1	ns	1.9	2.5	3.1	0.4	0.5	ns	ns
Cycs	3.7	5.6	0.1	ns	ns	1.6	0.1	0.4
Cyp11a1	ns	ns	ns	NA	ns	ns	ns	NA
Cyp20a1	11.1	7.3	7.1	7.2	4	2.1	3.2	2.3
Cyp2d22	NA	NA	ns	NA	NA	NA	0.4	NA
Cyp2s1	ns	NA	ns	0.3	0.5	NA	0.4	0.1
Cyp39a1	ns	ns	NA	NA	ns	ns	NA	NA
Cyp4f13	NA	0.3	NA	NA	NA	0.1	NA	NA
Cyp4f16	ns	NA	ns	NA	ns	NA	ns	NA
Cyp4v3	NA	ns	4.5	5.4	NA	0.4	2	1.7
Ddx11	12.3	5.2	ns	2.3	4.4	ns	0.4	ns
Dgcr8	10.6	7.9	2.9	9.9	3.8	2.2	ns	3.2
Dna2	367.3	191.3	37.8	189.7	132.9	53.8	16.8	60.8
Dohh	170.9	76	172.2	276.7	62.2	21.6	77.7	88.6
Dph1	8.7	6.6	2.2	2.7	3.2	1.8	ns	ns
Dph2	11.4	1.9	28.7	15.9	4.1	0.5	12.9	5.1
Egln1	2.9	14.2	5.1	7.1	ns	4	2.3	2.3
Eif2ak1	64.3	NA	NA	NA	23.2	NA	NA	NA
Elp3	4.4	3.4	2.4	3.1	1.6	ns	ns	ns
Epx	1.9	ns	8.3	48.5	ns	0.2	3.6	15.5
Ercc2	3.3	2	ns	1.5	ns	0.6	0.7	0.5
Etfdh	1.6	1.8	1.7	2	0.6	0.5	ns	0.7
Ethe1	1.8	5.5	3.4	2.1	0.7	1.5	1.5	ns
Fads1	25.6	18.1	41.5	137.7	9.2	5.1	18.5	44.2
Fads2	NA	NA	ns	NA	NA	NA	ns	NA
Fdx1	85.2	135.1	ns	NA	30.8	37.9	ns	NA
Fech	0.5	1.6	0.5	ns	0.2	0.4	0.2	0.3
Flvcr1	21.6	8.2	4.1	5.8	7.8	2.3	1.9	1.9
Fth1	ns	12.9	2.2	16.6	0.5	3.7	ns	5.3
Ftl1	ns	2	12.8	7.7	ns	0.6	5.8	2.5
Fto	3.5	3.9	3.7	2.4	ns	ns	1.6	ns
Galt	1.5	ns	ns	ns	0.5	0.3	0.6	0.4
Glrx2	34.7	59.9	5.8	3.1	12.5	16.8	2.6	ns
Glrx3	5.3	11.7	9.8	11.3	1.9	3.3	4.4	3.6
Glrx5	12.5	13.5	10.7	17.8	4.5	3.8	4.8	5.7
Gstp1/Gstp2	1.7	2	10.2	13.2	0.6	0.6	4.5	4.2
Haao	ns	ns	ns	7.5	0.2	0.2	ns	2.4
Hbb-bs	0	NA	6.6	ns	0	NA	ns	0.2
Hccs	11.5	20.9	4.4	6.2	4.1	5.9	2	2
Hebp1	NA	NA	ns	ns	NA	NA	ns	ns
Herc2	15.8	17.4	11.6	14.8	5.7	4.9	5.2	4.8
Hif1an	1.9	ns	7.6	9.1	ns	0.4	3.4	2.9
Hmox1	28.4	356.2	NA	NA	10.2	99.9	NA	NA
Hmox2	3.9	3	2.4	5.3	ns	ns	ns	1.7
Hpdl	NA	NA	NA	NA	NA	NA	NA	NA
Hpx	NA	NA	NA	NA	NA	NA	NA	NA
Hspbap1	3.7	1.6	1.5	ns	ns	0.5	ns	0.4
Inppl1	NA	NA	NA	244.2	NA	NA	NA	78.4
Ireb2	46.3	83.4	0.5	ns	16.7	23.4	0.2	0.3
Isca2	9.7	5.2	24.6	127.3	3.5	ns	11	40.6
Iscu	3.4	3.5	11.2	14.9	ns	ns	5	4.8
Jak3	7	17	4	15.6	2.5	4.8	1.8	5
Jmjd1c	2.9	9.3	2.9	3.3	ns	2.6	ns	ns
Jmjd4	7.7	5.5	NA	NA	2.8	1.6	NA	NA
Jmjd6	40.9	19.1	19.4	16.9	14.8	5.4	8.7	5.4
Jmjd7	2.9	5.3	NA	NA	ns	ns	NA	NA
Jmjd8	NA	NA	NA	NA	NA	NA	NA	NA
Kdm2a	2.3	2	ns	2	ns	0.6	0.4	0.6
Kdm2b	6.2	4	8.7	3.5	2.2	ns	3.9	ns
Kdm3a	8	38	4.8	6.3	2.9	10.7	2.1	2
Kdm3b	2.1	2.6	4.4	5.5	ns	ns	1.9	1.8
Kdm4a	8.2	16.7	6.8	4.4	2.9	4.7	3	ns
Kdm4b	ns	3.9	15	5.5	ns	ns	6.7	1.8
Kdm4c	8.5	16.8	13.1	13	3	4.7	5.9	4.2
Kdm5a	1.6	ns	3	2.9	0.6	0.4	ns	ns
Kdm5b	4.1	2.7	16.5	2.5	ns	ns	7.4	ns
Kdm5c	28.3	14.8	18.7	13.2	10.2	4.2	8.4	4.2
Kdm5d	ns	NA	3.6	ns	ns	NA	1.6	0.2
Kdm6a	3.5	3	ns	2.5	ns	ns	0.6	ns
Kdm6b	16.1	NA	205.9	13.2	5.8	NA	92.3	4.2
Kdm7a	NA	NA	0.5	0.4	NA	NA	0.2	0.1
Kdm8	5.9	14.4	ns	ns	2.1	4.1	ns	ns
Lcn2	ns	ns	NA	ns	ns	ns	NA	ns
Lias	31.1	19	6.6	3.5	11.2	5.3	2.9	ns
Ltf	ns	11.9	ns	19.8	ns	3.4	0.5	6.4
Metap1	7.5	10.2	5.9	7.2	2.7	2.9	2.6	2.3
Metap1d	NA	1.8	NA	2.9	NA	0.5	NA	ns
Metap2	4.7	5.8	4.8	6.8	1.7	1.6	2.1	2.2
Metap2	NA	10.3	NA	NA	NA	2.9	NA	NA
Mocs1	2.6	3	0.4	0.6	ns	ns	0.2	0.2
Moxd1	ns	ns	NA	12.8	ns	ns	NA	4.1
Mpo	ns	ns	NA	ns	ns	ns	NA	ns
Mre11a	4.2	6	1.5	4.1	1.5	1.7	ns	ns
Msmo1	0.4	55.3	3.7	5.8	0.1	15.5	1.6	1.9
mt-Co1	11.4	20	0.3	5.7	4.1	5.6	0.1	1.8
Mutyh	6.5	4.7	6.2	6.2	2.3	ns	2.8	2
Narf	2	8.5	17.5	3.3	ns	2.4	7.9	ns
Narfl	4.9	2	4.2	3.4	1.8	0.6	1.9	ns
Ndufs1	2.1	2.2	1.8	ns	ns	0.6	ns	0.4
Ndufs2	3	2.3	ns	2	ns	0.6	0.6	0.6
Ndufs7	ns	2.6	ns	1.7	0.2	ns	0.6	0.5
Ndufs8	1.8	3.3	35.8	27.6	ns	ns	16.1	8.8
Ndufv1	1.9	2.3	1.8	1.7	ns	0.6	ns	0.5
Ndufv2	5.9	10.1	3.3	9.6	2.1	2.9	ns	3.1
Nenf	NA	NA	ns	NA	NA	NA	ns	NA
Nfs1	1.9	2.7	1.6	1.9	ns	ns	ns	0.6
Nfu1	13.5	18.2	24.2	116.1	4.9	5.2	10.9	37.4
Nif3l1	7.1	4.6	ns	2.2	2.6	ns	0.6	ns
Nr1d2	NA	NA	ns	ns	NA	NA	ns	ns
Nthl1	NA	21.3	4.1	NA	NA	6	1.8	NA
Nubp1	5.4	12	59	114.3	1.9	3.3	26.4	36.7
Nubp2	6.4	7.7	3.6	5.7	2.3	2.2	1.6	1.8
Nubpl	ns	1.8	ns	7.4	0.5	0.5	0.6	2.4
Ogfod1	3.5	6.6	2.5	2.5	ns	1.8	ns	ns
Ogfod2	NA	NA	ns	NA	NA	NA	ns	NA
Ogfod3	20.3	77.1	19.9	76.5	7.4	21.7	8.9	24.5
Osgep	1.6	0.4	ns	1.7	0.6	0.1	0.4	0.4
Osgep	2.6	ns	ns	ns	ns	0.3	0.5	0.6
P3h1	NA	ns	NA	NA	NA	ns	NA	NA
P4ha1	50.3	85.8	54.8	63	18.2	24.1	24.5	20.2
P4ha2	NA	NA	NA	NA	NA	NA	NA	NA
Per1	14.8	14	16.8	38.3	5.3	3.9	7.5	12.3
Pgrmc1	ns	10	47.2	150.7	ns	2.8	21.2	48.3
Pgrmc2	4.5	4.5	3.3	5.3	1.6	ns	ns	1.7
Phf2	3.3	1.5	1.7	2.2	ns	0.4	ns	ns
Phf8	1.7	1.8	ns	1.6	0.6	0.5	0.3	0.5
Phyh	ns	4.9	0.4	3.3	0.5	ns	0.2	ns
Plod1	NA	NA	NA	ns	NA	NA	NA	ns
Plod2	ns	NA	ns	NA	ns	NA	ns	NA
Plod3	NA	NA	NA	NA	NA	NA	NA	NA
Pola1	37	51.2	6.8	58.4	13.3	14.4	3	18.7
Pold1	12.8	7.5	3.8	8.7	4.6	2.1	1.7	2.8
Pole	335.6	287.1	12.7	82.1	120.9	80.5	5.6	26.3
Ppat	10.4	4.2	7.5	4.3	3.8	ns	3.4	ns
Ppp1ca	3.9	3.4	ns	2.7	ns	ns	0.4	ns
Ppp3ca	2.1	5.2	ns	2	ns	ns	0.5	0.7
Ppp3cb	1.7	5.5	1.8	2.1	0.6	1.6	ns	ns
Ppp3cc	ns	3.3	0.3	2.6	ns	ns	0.1	ns
Prim2	20.3	54.5	12.4	142.7	7.4	15.3	5.5	45.8
Ptges2	13.9	7.6	0.6	ns	5	2.1	0.3	0.3
Ptgs1	ns	ns	6.2	2.3	ns	ns	2.8	ns
Rev3l	69.7	32.8	NA	NA	25.2	9.2	NA	NA
Rpe	2.8	8.2	37.7	72.2	ns	2.3	17	23.2
Rrm2	1121	1501.7	536.3	9382.7	401.9	419.5	236.5	3008.5
Rrm2b	4.4	ns	ns	2.3	1.6	ns	0.4	ns
Rsad1	NA	ns	NA	ns	NA	ns	NA	ns
Rsad2	NA	NA	NA	ns	NA	NA	NA	ns
Rtel1	11.4	5.4	ns	8	4.1	1.5	0.6	2.6
Sc5d	19.2	21.2	NA	NA	6.9	5.9	NA	NA
Scd2	NA	NA	NA	NA	NA	NA	NA	NA
Sdhb	2.1	3.3	2	2.8	ns	ns	ns	ns
Sdhc	0.4	44.1	0.2	2.8	0.1	12.4	0.1	ns
Slc11a2	5.9	7.4	3.4	9.3	2.1	2.1	1.5	3
Slc25a28	0.2	0.1	NA	NA	0.1	0	NA	NA
Slc25a37	0.5	NA	NA	NA	0.2	NA	NA	NA
Steap3	NA	ns	NA	ns	NA	ns	NA	ns
Suox	2.4	0.5	ns	ns	ns	0.1	0.4	0.2
Tet2	13.1	14.1	NA	NA	4.7	4	NA	NA
Tet3	0.3	0	ns	0.4	0.1	0	0.3	0.1
Thap4	9.3	6.7	ns	ns	3.3	1.9	ns	ns
Tmem62	ns	NA	NA	4.9	ns	NA	NA	1.6
Tmlhe	3	3.5	ns	2.2	ns	ns	0.3	ns
Tmppe	ns	2	ns	ns	0.4	0.6	0.4	0.2
Tyw1	2.4	5.1	4	5.8	ns	ns	1.8	1.9
Tyw5	4.2	2.2	2.3	1.6	1.5	0.6	ns	0.5
Uqcrfs1	ns	ns	2.4	ns	ns	0.4	ns	0.5
Uty	2.8	2.5	2.4	6.2	ns	ns	ns	2
Xdh	ns	4.3	ns	100.8	0.5	ns	0.4	32.3
